# Supplementary material for: A Multilevel Meta-Analysis of Single-Case Research on Interventions for Externalizing Behavior Problems in Children and Adolescents
Source: JAACAP Open. 2025 Dec 18;4(2):220–31. doi: 10.1016/j.jaacop.2025.12.002 (PMC13043497; doi:10.1016/j.jaacop.2025.12.002)
Supplement: Supplemental Data [file mmc3.xlsx]

## Sheet: Supplement 5 - Prepared treatme
study_id	child_id	problem_tempered_irritable	problem_aggressive	problem_anti_social	problem_noncompliance	problem_oppositional_stubborn	problem_other	setting_clinic	setting_home	setting_school	setting_home_and_school	method
S0005	C0001	1	0	0	0	0	0	1	0	0	0	0
S0007	C0002	0	1	0	0	0	0	0	1	0	0	0
S0007	C0003	0	1	0	0	0	0	0	1	0	0	0
S0007	C0004	0	1	0	0	0	0	0	1	0	0	0
S0007	C0005	0	1	0	0	0	0	0	1	0	0	0
S0013	C0006	0	0	1	0	0	0	1	0	0	0	0
S0016	C0013	0	0	0	1	0	0	1	0	0	0	1
S0016	C0014	0	0	0	1	0	0	1	0	0	0	1
S0016	C0015	0	0	0	1	0	0	1	0	0	0	1
S0017	C0016	0	0	0	1	0	0	0	0	1	0	1
S0017	C0017	0	0	0	1	0	0	0	0	1	0	1
S0017	C0018	0	0	0	1	0	0	0	0	1	0	1
S0017	C0019	0	0	0	1	0	0	0	0	1	0	1
S0017	C0020	0	0	0	1	0	0	0	0	1	0	1
S0017	C0021	0	0	0	1	0	0	0	0	1	0	1
S0024	C0025	0	0	0	1	0	0	0	0	0	1	1
S0024	C0026	0	0	0	1	0	0	0	0	0	1	1
S0024	C0027	0	0	0	1	0	0	0	0	0	1	1
S0026	C0028	0	1	0	0	0	0	0	0	1	0	1
S0026	C0029	0	1	0	0	0	0	0	0	1	0	1
S0026	C0030	0	1	0	0	0	0	0	0	1	0	1
S0028	C0031	1	0	0	0	0	0	0	0	1	0	0
S0028	C0032	0	0	0	1	0	0	0	0	1	0	0
S0028	C0033	0	0	0	1	0	0	0	0	1	0	0
S0028	C0034	0	0	0	1	0	0	0	0	1	0	0
S0028	C0035	0	0	0	1	0	0	0	0	1	0	0
S0028	C0036	0	0	0	1	0	0	0	0	1	0	0
S0037	C0039	1	0	0	0	0	0	1	0	0	0	1
S0037	C0041	0	1	0	0	0	0	1	0	0	0	1
S0037	C0042	0	1	0	0	0	0	1	0	0	0	1
S0040	C0044	0	0	1	0	0	0	1	0	0	0	1
S0047	C0045	0	0	0	0	1	0	0	0	1	0	1
S0047	C0046	0	0	0	0	1	0	0	0	1	0	1
S0047	C0047	0	0	0	0	1	0	0	0	1	0	1
S0048	C0048	0	1	0	0	0	0	0	0	1	0	1
S0048	C0049	0	1	0	0	0	0	0	0	1	0	1
S0048	C0050	0	1	0	0	0	0	0	0	1	0	1
S0048	C0051	0	1	0	0	0	0	0	0	1	0	1
S0048	C0052	0	1	0	0	0	0	0	0	1	0	1
S0048	C0053	0	1	0	0	0	0	0	0	1	0	1
S0048	C0054	0	1	0	0	0	0	0	0	1	0	1
S0048	C0055	0	1	0	0	0	0	0	0	1	0	1
S0048	C0056	0	1	0	0	0	0	0	0	1	0	1
S0048	C0057	0	1	0	0	0	0	0	0	1	0	1
S0048	C0058	0	1	0	0	0	0	0	0	1	0	1
S0048	C0059	0	1	0	0	0	0	0	0	1	0	1
S0050	C0060	0	0	0	1	0	0	0	0	1	0	1
S0050	C0061	0	0	0	1	0	0	0	0	1	0	1
S0050	C0062	0	0	0	1	0	0	0	0	1	0	1
S0051	C0063	0	0	0	1	0	0	0	0	1	0	1
S0062	C0064	1	0	0	0	0	0	1	0	0	0	0
S0062	C0065	0	1	0	0	0	0	1	0	0	0	0
S0062	C0066	0	1	0	0	0	0	1	0	0	0	0
S0070	C0068	0	0	0	0	1	0	1	0	0	0	1
S0070	C0069	0	0	0	0	1	0	1	0	0	0	1
S0070	C0070	0	0	0	0	1	0	1	0	0	0	1
S0071	C0071	0	0	0	1	0	0	1	0	0	0	1
S0071	C0072	0	0	0	1	0	0	1	0	0	0	1
S0071	C0073	0	0	0	1	0	0	1	0	0	0	1
S0071	C0074	0	0	0	1	0	0	1	0	0	0	1
S0071	C0075	0	0	0	1	0	0	1	0	0	0	1
S0071	C0076	0	0	0	1	0	0	1	0	0	0	1
S0071	C0077	0	0	0	1	0	0	1	0	0	0	1
S0071	C0078	0	0	0	1	0	0	1	0	0	0	1
S0075	C0091	0	0	1	0	0	0	0	0	1	0	1
S0084	C0092	0	1	0	0	0	0	0	0	1	0	1
S0084	C0093	0	1	0	0	0	0	0	0	1	0	1
S0096	C0100	0	0	0	0	1	0	0	0	1	0	1
S0096	C0101	0	0	0	0	0	1	0	0	1	0	1
S0096	C0102	0	0	0	0	1	0	0	0	1	0	1
S0096	C0103	0	0	0	1	0	0	0	0	1	0	1
S0096	C0104	0	0	0	0	0	1	0	0	1	0	1
S0096	C0105	0	0	0	1	0	0	0	0	1	0	1
S0101	C0106	0	1	0	0	0	0	1	0	0	0	1
S0108	C0107	0	1	0	0	0	0	1	0	0	0	0
S0113	C0109	0	0	0	1	0	0	0	0	1	0	1
S0113	C0110	0	0	0	1	0	0	0	0	1	0	1
S0113	C0111	0	0	0	1	0	0	0	0	1	0	1
S0113	C0112	0	0	0	1	0	0	0	0	1	0	1
S0113	C0113	0	0	0	1	0	0	0	0	1	0	1
S0113	C0114	0	0	0	1	0	0	0	0	1	0	1
S0116	C0115	0	1	0	0	0	0	1	0	0	0	0
S0120	C0116	0	1	0	0	0	0	0	0	0	1	1
S0120	C0117	0	1	0	0	0	0	0	0	0	1	1
S0120	C0118	0	1	0	0	0	0	0	0	0	1	1
S0120	C0119	0	1	0	0	0	0	0	0	0	1	1
S0122	C0120	0	1	0	0	0	0	0	0	0	1	1
S0122	C0121	0	1	0	0	0	0	0	0	0	1	1
S0122	C0122	0	1	0	0	0	0	0	0	0	1	1
S0123	C0126	0	0	0	1	0	0	0	0	0	1	0
S0123	C0128	1	0	0	0	0	0	0	0	0	1	0
S0123	C0131	0	1	0	0	0	0	0	0	0	1	0
S0123	C0132	1	0	0	0	0	0	0	0	0	1	0
S0124	C0142	0	0	0	0	0	1	0	0	1	0	1
S0124	C0143	0	1	0	0	0	0	0	0	1	0	1
S0125	C0145	0	0	0	0	1	0	0	0	1	0	1
S0129	C0146	0	0	0	1	0	0	0	0	1	0	1
S0129	C0147	0	0	0	1	0	0	0	0	1	0	1
S0129	C0148	0	0	0	1	0	0	0	0	1	0	1
S0129	C0149	0	0	0	1	0	0	0	0	1	0	1
S0129	C0150	0	0	0	1	0	0	0	0	1	0	1
S0129	C0151	0	0	0	1	0	0	0	0	1	0	1
S0129	C0152	0	0	0	1	0	0	0	0	1	0	1
S0129	C0153	0	0	0	1	0	0	0	0	1	0	1
S0129	C0154	0	0	0	1	0	0	0	0	1	0	1
S0129	C0155	0	0	0	1	0	0	0	0	1	0	1
S0129	C0156	0	0	0	1	0	0	0	0	1	0	1
S0134	C0157	0	1	0	0	0	0	0	0	0	1	1
S0134	C0158	0	1	0	0	0	0	0	0	0	1	1
S0136	C0160	0	0	0	0	0	1	0	0	0	1	1
S0136	C0161	0	0	0	0	0	1	0	0	0	1	1
S0136	C0162	0	0	0	0	0	1	0	0	0	1	1
S0138	C0163	0	0	0	0	0	1	0	0	0	1	0
S0138	C0164	0	0	0	0	0	1	0	0	0	1	0
S0138	C0165	0	0	0	0	0	1	0	0	0	1	0
S0147	C0323	0	0	0	0	1	0	1	0	0	0	0
S0147	C0324	0	0	0	0	1	0	1	0	0	0	0
S0153	C0166	0	0	0	0	1	0	0	0	1	0	1
S0153	C0167	0	0	0	0	1	0	0	0	1	0	1
S0153	C0168	0	0	0	0	1	0	0	0	1	0	1
S0154	C0169	0	0	0	0	0	1	0	0	1	0	1
S0154	C0170	0	0	0	0	1	0	0	0	1	0	1
S0154	C0171	0	0	0	0	1	0	0	0	1	0	1
S0154	C0172	0	0	0	0	1	0	0	0	1	0	1
S0155	C0173	0	0	0	0	1	0	0	0	0	1	0
S0155	C0174	1	0	0	0	0	0	0	0	0	1	0
S0155	C0175	0	0	0	0	1	0	0	0	0	1	0
S0156	C0176	0	0	0	0	1	0	0	0	1	0	1
S0156	C0177	0	0	0	0	1	0	0	0	1	0	1
S0156	C0178	0	0	0	0	1	0	0	0	1	0	1
S0159	C0180	1	0	0	0	0	0	0	0	1	0	1
S0159	C0181	1	0	0	0	0	0	0	0	1	0	1
S0159	C0182	0	1	0	0	0	0	0	0	1	0	1
S0159	C0183	1	0	0	0	0	0	0	0	1	0	1
S0159	C0184	1	0	0	0	0	0	0	0	1	0	1
S0159	C0185	1	0	0	0	0	0	0	0	1	0	1
S0159	C0186	1	0	0	0	0	0	0	0	1	0	1
S0159	C0187	1	0	0	0	0	0	0	0	1	0	1
S0159	C0188	0	1	0	0	0	0	0	0	1	0	1
S0159	C0189	0	0	0	0	0	1	0	0	1	0	1
S0159	C0190	1	0	0	0	0	0	0	0	1	0	1
S0165	C0191	0	1	0	0	0	0	1	0	0	0	0
S0167	C0325	0	0	0	0	0	1	1	0	0	0	0
S0170	C0192	1	0	0	0	0	0	0	0	1	0	1
S0170	C0193	1	0	0	0	0	0	0	0	1	0	1
S0170	C0194	1	0	0	0	0	0	0	0	1	0	1
S0170	C0195	1	0	0	0	0	0	0	0	1	0	1
S0173	C0196	0	0	0	0	1	0	0	0	1	0	1
S0173	C0197	0	0	0	0	1	0	0	0	1	0	1
S0173	C0198	0	0	0	0	1	0	0	0	1	0	1
S0173	C0199	0	0	0	0	1	0	0	0	1	0	1
S0180	C0200	0	0	0	0	1	0	0	0	1	0	1
S0180	C0201	0	0	0	0	1	0	0	0	1	0	1
S0192	C0205	0	1	0	0	0	0	0	0	1	0	1
S0192	C0206	0	1	0	0	0	0	0	0	1	0	1
S0192	C0207	0	1	0	0	0	0	0	0	1	0	1
S0192	C0208	0	0	0	0	1	0	0	0	1	0	1
S0197	C0211	0	0	0	0	1	0	0	0	1	0	1
S0197	C0212	0	0	0	0	1	0	0	0	1	0	1
S0197	C0213	0	0	0	0	1	0	0	0	1	0	1
S0198	C0214	0	1	0	0	0	0	0	0	0	1	0
S0198	C0215	0	0	1	0	0	0	0	0	0	1	0
S0198	C0216	0	0	0	0	1	0	0	0	0	1	0
S0202	C0217	0	0	0	0	1	0	0	0	1	0	0
S0202	C0218	1	0	0	0	0	0	0	0	1	0	0
S0202	C0219	0	0	0	0	1	0	0	0	1	0	0
S0207	C0220	0	1	0	0	0	0	0	0	1	0	1
S0207	C0221	0	1	0	0	0	0	0	0	1	0	1
S0207	C0222	0	1	0	0	0	0	0	0	1	0	1
S0207	C0224	0	1	0	0	0	0	0	0	1	0	1
S0214	C0225	0	0	0	1	0	0	0	0	1	0	1
S0214	C0226	0	0	0	0	1	0	0	0	1	0	1
S0214	C0227	0	0	0	0	1	0	0	0	1	0	1
S0233	C0228	0	1	0	0	0	0	0	0	1	0	1
S0233	C0229	0	1	0	0	0	0	0	0	1	0	1
S0234	C0230	0	0	0	1	0	0	0	0	0	1	1
S0234	C0231	0	0	0	0	1	0	0	0	0	1	1
S0234	C0232	0	1	0	0	0	0	0	0	0	1	1
S0246	C0234	1	0	0	0	0	0	1	0	0	0	0
S0248	C0235	0	0	0	1	0	0	0	0	1	0	1
S0248	C0236	0	0	0	1	0	0	0	0	1	0	1
S0248	C0237	0	0	0	1	0	0	0	0	1	0	1
S0248	C0238	0	0	0	1	0	0	0	0	1	0	1
S0251	C0239	0	1	0	0	0	0	0	0	0	1	0
S0251	C0240	0	0	0	0	1	0	0	0	0	1	0
S0251	C0241	0	0	0	0	0	1	0	0	0	1	0
S0253	C0243	0	0	0	0	1	0	0	0	1	0	1
S0253	C0244	0	0	0	0	1	0	0	0	1	0	1
S0253	C0245	0	0	0	0	1	0	0	0	1	0	1
S0255	C0246	0	1	0	0	0	0	0	0	1	0	0
S0255	C0247	1	0	0	0	0	0	0	0	1	0	0
S0255	C0248	1	0	0	0	0	0	0	0	1	0	0
S0255	C0249	1	0	0	0	0	0	0	0	1	0	0
S0258	C0250	0	0	0	1	0	0	1	0	0	0	0
S0258	C0251	0	0	0	1	0	0	1	0	0	0	0
S0258	C0252	0	0	0	1	0	0	1	0	0	0	0
S0258	C0253	0	0	0	1	0	0	1	0	0	0	0
S0262	C0255	0	0	0	1	0	0	0	0	1	0	1
S0262	C0256	0	1	0	0	0	0	0	0	1	0	1
S0262	C0257	0	1	0	0	0	0	0	0	1	0	1
S0262	C0258	0	1	0	0	0	0	0	0	1	0	1
S0262	C0259	0	0	0	1	0	0	0	0	1	0	1
S0267	C0263	0	1	0	0	0	0	0	0	1	0	1
S0267	C0264	0	1	0	0	0	0	0	0	1	0	1
S0267	C0265	0	1	0	0	0	0	0	0	1	0	1
S0282	C0266	1	0	0	0	0	0	1	0	0	0	0
S0282	C0267	0	1	0	0	0	0	1	0	0	0	0
S0282	C0268	0	0	0	0	1	0	1	0	0	0	0
S0282	C0269	0	0	0	0	1	0	1	0	0	0	0
S0293	C0270	0	1	0	0	0	0	0	0	0	1	0
S0293	C0271	0	1	0	0	0	0	0	0	0	1	0
S0294	C0273	0	1	0	0	0	0	0	0	1	0	0
S0294	C0274	0	1	0	0	0	0	0	0	1	0	0
S0294	C0275	0	1	0	0	0	0	0	0	1	0	0
S0296	C0276	0	1	0	0	0	0	0	0	0	1	0
S0296	C0277	0	1	0	0	0	0	0	0	0	1	0
S0296	C0278	0	1	0	0	0	0	0	0	0	1	0
S0300	C0279	0	1	0	0	0	0	0	0	1	0	1
S0300	C0280	0	1	0	0	0	0	0	0	1	0	1
S0300	C0281	0	1	0	0	0	0	0	0	1	0	1
S0304	C0282	0	1	0	0	0	0	0	0	1	0	1
S0304	C0283	0	1	0	0	0	0	0	0	1	0	1
S0304	C0284	0	1	0	0	0	0	0	0	1	0	1
S0304	C0285	0	1	0	0	0	0	0	0	1	0	1
S0313	C0286	0	1	0	0	0	0	0	0	1	0	1
S0313	C0287	0	1	0	0	0	0	0	0	1	0	1
S0313	C0288	0	1	0	0	0	0	0	0	1	0	1
S0313	C0289	0	1	0	0	0	0	0	0	1	0	1
S0319	C352	1	0	0	0	0	0	1	0	0	0	1
S0329	C0291	0	1	0	0	0	0	0	0	1	0	1
S0329	C0292	0	1	0	0	0	0	0	0	1	0	1
S0329	C0293	0	1	0	0	0	0	0	0	1	0	1
S0329	C0294	0	1	0	0	0	0	0	0	1	0	1
S0329	C0295	0	1	0	0	0	0	0	0	1	0	1
S0329	C0296	0	1	0	0	0	0	0	0	1	0	1
S0329	C0297	0	1	0	0	0	0	0	0	1	0	1
S0329	C0298	0	1	0	0	0	0	0	0	1	0	1
S0329	C0299	0	1	0	0	0	0	0	0	1	0	1
S0331	C0300	0	1	0	0	0	0	1	0	0	0	1
S0336	C0301	0	1	0	0	0	0	1	0	0	0	1
S0336	C0302	0	1	0	0	0	0	1	0	0	0	1
S0336	C0303	0	1	0	0	0	0	1	0	0	0	1
S0336	C0304	0	1	0	0	0	0	1	0	0	0	1
S0336	C0305	0	1	0	0	0	0	1	0	0	0	1
S0336	C0306	0	1	0	0	0	0	1	0	0	0	1
S0341	C0307	0	0	0	1	0	0	1	0	0	0	1
S0342	C0308	0	0	0	1	0	0	0	0	1	0	1
S0342	C0309	0	0	0	0	1	0	0	0	1	0	1
S0345	C0310	0	0	0	0	1	0	0	0	0	1	0
S0345	C0311	0	0	0	0	1	0	0	0	0	1	0
S0345	C0312	0	0	0	0	1	0	0	0	0	1	0
S0345	C0313	0	0	0	0	1	0	0	0	0	1	0
S0345	C0314	0	0	0	0	1	0	0	0	0	1	0
S0345	C0315	0	0	0	0	1	0	0	0	0	1	0
S0358	C0316	0	1	0	0	0	0	0	0	0	1	1
S0359	C0317	0	0	0	0	1	0	0	0	1	0	1
S0359	C0318	0	0	0	0	1	0	0	0	1	0	1
S0359	C0319	0	0	0	0	1	0	0	0	1	0	1
S0359	C0320	0	0	0	0	1	0	0	0	1	0	1
S0359	C0321	0	0	0	0	1	0	0	0	1	0	1
S0359	C0322	0	0	0	0	1	0	0	0	1	0	1
S0362	C0341	0	1	0	0	0	0	0	0	1	0	1
S0362	C0342	0	1	0	0	0	0	0	0	1	0	1
S0362	C0343	0	1	0	0	0	0	0	0	1	0	1
S0363	C0344	0	0	0	0	0	1	0	0	1	0	0
S0363	C0345	0	0	0	0	0	1	0	0	1	0	0
S0363	C0346	0	0	0	0	0	1	0	0	1	0	0
S0363	C0347	0	0	0	0	0	1	0	0	1	0	0
S0363	C0348	0	0	0	0	0	1	0	0	1	0	0
S0363	C0349	0	0	0	0	0	1	0	0	1	0	0
