# Supplementary material for: A Multilevel Meta-Analysis of Single-Case Research on Interventions for Externalizing Behavior Problems in Children and Adolescents
Source: JAACAP Open. 2025 Dec 18;4(2):220–31. doi: 10.1016/j.jaacop.2025.12.002 (PMC13043497; doi:10.1016/j.jaacop.2025.12.002)
Supplement: Supplemental Data [file mmc4.zip]

Archive with 1 entries (1 files):
- Supplement 6 - Syntax for data analysis and plots.R
