# Supplementary material for: A Multilevel Meta-Analysis of Single-Case Research on Interventions for Externalizing Behavior Problems in Children and Adolescents
Source: JAACAP Open. 2025 Dec 18;4(2):220–31. doi: 10.1016/j.jaacop.2025.12.002 (PMC13043497; doi:10.1016/j.jaacop.2025.12.002)
Supplement: Supplemental Data [file mmc4.zip › Supplement 6 - Syntax for data analysis and plots.R]

#####################################
#  SYNTAX FOR MULTILEVEL MODELLING  #
# Version 2026.01-1 by Shawn I. Kok #
#####################################

#####################################
###  Loading packages and tools   ###
#####################################

library("dplyr")
library("lme4")
library("sjPlot")
library("ggpubr")
library("ggplot2")

#####################################
### Preparations of the workspace ###
#####################################

# Loading the data files into the environment
CompleteData <- read.csv("Supplement 4 - Prepared treatment outcome data.csv", header = T, sep = ",")
ModData <- read.csv("Supplement 5 - Prepared treatment moderators.csv", header = T, sep = ",")
CompleteData <- CompleteData %>% left_join(ModData[,-1], by = join_by(child_id), 
                                           suffix = c("", ""))

# Enforcing factors for the database file 
CompleteData$study_id <- as.factor(CompleteData$study_id)
CompleteData$child_id <- as.factor(CompleteData$child_id)
CompleteData$phase_label <- as.factor(CompleteData$phase_label)

# Separating the graph data from the pre-post-test data
GraphData <- subset(CompleteData, CompleteData$graph == 1) # 9294 observations

# For now we omit the fourth phase variable, therefore only analyzing the
# baseline, (first) treatment phase, and (first follow-up)
GraphData <- subset(GraphData, GraphData$phase <= 2) # 9064 observations left

# Adding the correct phase variables for the models
GraphData$phaseB <- ifelse(GraphData$phase == 0, 0, 1)
GraphData$phaseC <- ifelse(GraphData$phase <= 1, 0, 1)
# GraphData$phaseD <- ifelse(GraphData$phase <= 2, 0, 1)
# GraphData$phaseE <- ifelse(GraphData$phase <= 3, 0, 1)

#####################################
###  Standardizing the outcomes   ###
#####################################

# Creating a new variable for the standardized outcome values.
GraphData$outcome_std <- NA

# Obtaining a list of all unique studies in the data set. There are 78 in total.
StudyList <- as.character(unique(GraphData$study_id)) 

# Subtracting only the multi-case studies for the MML standardization approach.
# There are a total of 63 multi-case studies.
StudyList <- StudyList[-c(which(StudyList=="S0005"), 
                          which(StudyList=="S0013"),
                          which(StudyList=="S0038"),
                          which(StudyList=="S0040"),
                          which(StudyList=="S0051"),
                          which(StudyList=="S0075"),
                          which(StudyList=="S0101"),
                          which(StudyList=="S0108"),
                          which(StudyList=="S0116"),
                          which(StudyList=="S0125"),
                          which(StudyList=="S0165"),
                          which(StudyList=="S0167"),
                          which(StudyList=="S0246"),
                          which(StudyList=="S0252"),
                          which(StudyList=="S0325"),
                          which(StudyList=="S0331"),
                          which(StudyList=="S0341"),
                          which(StudyList=="S0358"),
                          which(StudyList=="S0319"))] 

# Fitting multilevel models for multi-case studies to obtain the standardized 
# values.
for (i in StudyList){
  mmodel <- lmer(outcome ~ 1 + phaseB + phaseC + s.time + (1 + phaseB + phaseC + 
                 s.time | child_id), data = GraphData[which(GraphData$study_id 
                 == i),], control=lmerControl(optimizer="bobyqa",optCtrl = 
                 list(maxfun=2e5)))
  GraphData$outcome_std[which(GraphData$study_id == i)]<-GraphData$outcome[which(
  GraphData$study_id == i)]/summary(mmodel)$sigma
}

# Fitting OLS models for the true single-case studies to obtain their 
# standardized values.
StudyList <- as.character(unique(GraphData$study_id)) 
ResStudies <- StudyList[ c(which(StudyList=="S0005"), 
                           which(StudyList=="S0013"),
                           which(StudyList=="S0038"),
                           which(StudyList=="S0040"),
                           which(StudyList=="S0051"),
                           which(StudyList=="S0075"),
                           which(StudyList=="S0101"),
                           which(StudyList=="S0108"),
                           which(StudyList=="S0116"),
                           which(StudyList=="S0125"),
                           which(StudyList=="S0165"),
                           which(StudyList=="S0167"),
                           which(StudyList=="S0246"),
                           which(StudyList=="S0252"),
                           which(StudyList=="S0325"),
                           which(StudyList=="S0331"),
                           which(StudyList=="S0341"),
                           which(StudyList=="S0358"),
                           which(StudyList=="S0319"))] 

for (i in ResStudies){
  olsmodel <- lm(outcome ~ 1 + phaseB + phaseC, data = GraphData[which(GraphData$study_id == i),])
  GraphData$outcome_std[which(GraphData$study_id == i)]<-GraphData$outcome[which(
  GraphData$study_id == i)]/summary(olsmodel)$sigma
}

#####################################
###     Sensitivity analysis      ###
#####################################

# Fitting a simple 3-level, 3-phase model with time and phase using the
# conventional method. 
model1 <- lmer(outcome_std ~ 1 + s.time_centered + phaseB + s.time_centered*phaseB + 
               phaseC + s.time_centered*phaseC + (1 + s.time_centered + phaseB + 
               s.time_centered*phaseB + phaseC + s.time_centered*phaseC | study_id / 
               child_id), data = GraphData, control = lmerControl(optimizer = 
               "bobyqa", optCtrl = list(maxfun=5e5)))
summary(model1)

# Fitting a simple 2-level, 3-phase model with with time and phase using the
# conventional method.
model2 <- lmer(outcome_std ~ 1 + s.time_centered + phaseB + s.time_centered*phaseB + 
               phaseC + s.time_centered*phaseC + (1 + s.time_centered + phaseB + 
               s.time_centered*phaseB + phaseC + s.time_centered*phaseC | 
               child_id), data = GraphData, control = lmerControl(optimizer = 
               "bobyqa", optCtrl = list(maxfun=5e5)))
summary(model2) # Model did not converge. 

# Fitting a simple 3-level, 3-phase model with with time and phase using the
# conventional method, without random baseline on both levels.
model3 <- lmer(outcome_std ~ 1 + s.time_centered + phaseB + s.time_centered*phaseB + 
               phaseC + s.time_centered*phaseC + (1 + phaseB + s.time_centered:phaseB +
               phaseC + s.time_centered:phaseC | study_id / child_id), data = GraphData,
               control = lmerControl(optimizer = "bobyqa", optCtrl = list(maxfun=5e5)))
summary(model3)
anova(model1, model3, refit=F) # Model did not improve outcomes.

# Fitting a simple 3-level, 3-phase model with with time and phase using the
# conventional method, without the smaller (near zero) random effects. 
model4 <- lmer(outcome_std ~ 1 + s.time_centered + phaseB + s.time_centered*phaseB + 
               phaseC + s.time_centered*phaseC + (1 + phaseB + phaseC| study_id / 
               child_id), data = GraphData, control = lmerControl(optimizer = 
               "bobyqa", optCtrl = list(maxfun=5e5)))
summary(model4)
anova(model1, model4, refit=F) # Model did not improve outcomes.

#####################################
###  Data and moderator analysis  ###
#####################################

# Using first model as a reference, due to best fit in sensitivity analysis.
summary(model1)
tab_model(model1)

# Fitting a 3-level moderator model for type of assessment, with 0 = report and 
# 1 = observation.
modelm1 <- lmer(outcome_std ~ 1 + s.time_centered*phaseB*method + s.time_centered
                *phaseC*method + (1 + s.time_centered + phaseB + s.time_centered*
                phaseB + phaseC + s.time_centered*phaseC | study_id / child_id), 
                data = GraphData, control = lmerControl(optimizer = "bobyqa", 
                optCtrl = list(maxfun=5e5)))
summary(modelm1)
tab_model(modelm1)

# Fitting a 3-level moderator model for treatment setting, with 0 = clinical or
# hospital setting.
modelm2 <- lmer(outcome_std ~ 1 + s.time_centered*phaseB*setting_home + s.time_centered
                *phaseC*setting_home + s.time_centered*phaseB*setting_school +
                s.time_centered*phaseC*setting_school + s.time_centered*phaseB*
                setting_home_and_school + s.time_centered*phaseC*setting_home_and_school 
                + (1 + s.time_centered + phaseB + s.time_centered*phaseB + phaseC 
                + s.time_centered*phaseC | study_id / child_id), data = GraphData,
                control = lmerControl(optimizer = "bobyqa", optCtrl = list(maxfun
                =5e5)))
summary(modelm2)
tab_model(modelm2)

# Fitting a 3-level moderator model for treatment setting, with 0 = home
# setting.
modelm3 <- lmer(outcome_std ~ 1 + s.time_centered*phaseB*setting_clinic + s.time_centered
                *phaseC*setting_clinic + s.time_centered*phaseB*setting_school +
                s.time_centered*phaseC*setting_school + s.time_centered*phaseB*
                setting_home_and_school + s.time_centered*phaseC*setting_home_and_school 
                + (1 + s.time_centered + phaseB + s.time_centered*phaseB + phaseC 
                + s.time_centered*phaseC | study_id / child_id), data = GraphData,
                control = lmerControl(optimizer = "bobyqa", optCtrl = list(maxfun
                =5e5)))
summary(modelm3)
tab_model(modelm3)

# Fitting a 3-level moderator model for treatment setting, with 0 = school
# setting.
modelm4 <- lmer(outcome_std ~ 1 + s.time_centered*phaseB*setting_clinic + s.time_centered
                *phaseC*setting_clinic + s.time_centered*phaseB*setting_home +
                s.time_centered*phaseC*setting_home + s.time_centered*phaseB*
                setting_home_and_school + s.time_centered*phaseC*setting_home_and_school 
                + (1 + s.time_centered + phaseB + s.time_centered*phaseB + phaseC 
                + s.time_centered*phaseC | study_id / child_id), data = GraphData,
                control = lmerControl(optimizer = "bobyqa", optCtrl = list(maxfun
                =5e5)))
summary(modelm4)
tab_model(modelm4)

# Fitting a 3-level moderator model for problem type, with 0 = tempered/irritable.
modelm5 <- lmer(outcome_std ~ 1 + s.time_centered*phaseB*problem_aggressive +
                s.time_centered*phaseC*problem_aggressive + s.time_centered*phaseB*
                problem_anti_social + s.time_centered*phaseC*problem_anti_social +
                s.time_centered*phaseB*problem_noncompliance + s.time_centered*
                phaseC*problem_noncompliance + s.time_centered*phaseB*
                problem_oppositional_stubborn + s.time_centered*phaseC*
                problem_oppositional_stubborn + s.time_centered*phaseB*problem_other 
                + s.time_centered*phaseC*problem_other + (1 + s.time_centered + 
                phaseB + s.time_centered*phaseB + phaseC + s.time_centered*phaseC 
                | study_id / child_id), data = GraphData, control = lmerControl(
                optimizer = "bobyqa", optCtrl = list(maxfun=5e5)))
summary(modelm5)
tab_model(modelm5)

# Fitting a 3-level moderator model for problem type, with 0 = aggressive
modelm6 <- lmer(outcome_std ~ 1 + s.time_centered*phaseB*problem_tempered_irritable +
                s.time_centered*phaseC*problem_tempered_irritable + s.time_centered*
                phaseB*problem_anti_social + s.time_centered*phaseC*problem_anti_social +
                s.time_centered*phaseB*problem_noncompliance + s.time_centered*
                phaseC*problem_noncompliance + s.time_centered*phaseB*
                problem_oppositional_stubborn + s.time_centered*phaseC*
                problem_oppositional_stubborn + s.time_centered*phaseB*problem_other 
                + s.time_centered*phaseC*problem_other + (1 + s.time_centered + 
                phaseB + s.time_centered*phaseB + phaseC + s.time_centered*phaseC 
                | study_id / child_id), data = GraphData, control = lmerControl(
                optimizer = "bobyqa", optCtrl = list(maxfun=7e5))) # 700k, as 500k wasn't enough.
summary(modelm6)
tab_model(modelm6)

# Fitting a 3-level moderator model for problem type, with 0 = anti-social
modelm7 <- lmer(outcome_std ~ 1 + s.time_centered*phaseB*problem_tempered_irritable +
                s.time_centered*phaseC*problem_tempered_irritable + s.time_centered*
                phaseB*problem_aggressive + s.time_centered*phaseC*problem_aggressive +
                s.time_centered*phaseB*problem_noncompliance + s.time_centered*
                phaseC*problem_noncompliance + s.time_centered*phaseB*
                problem_oppositional_stubborn + s.time_centered*phaseC*
                problem_oppositional_stubborn + s.time_centered*phaseB*problem_other 
                + s.time_centered*phaseC*problem_other + (1 + s.time_centered + 
                phaseB + s.time_centered*phaseB + phaseC + s.time_centered*phaseC 
                | study_id / child_id), data = GraphData, control = lmerControl(
                optimizer = "bobyqa", optCtrl = list(maxfun=7e5))) # 700k, as 500k wasn't enough.
summary(modelm7)
tab_model(modelm7)

# Fitting a 3-level moderator model for problem type, with 0 = non-compliance
modelm8 <- lmer(outcome_std ~ 1 + s.time_centered*phaseB*problem_tempered_irritable +
                s.time_centered*phaseC*problem_tempered_irritable + s.time_centered*
                phaseB*problem_aggressive + s.time_centered*phaseC*problem_aggressive +
                s.time_centered*phaseB*problem_anti_social + s.time_centered*
                phaseC*problem_anti_social + s.time_centered*phaseB*
                problem_oppositional_stubborn + s.time_centered*phaseC*
                problem_oppositional_stubborn + s.time_centered*phaseB*problem_other 
                + s.time_centered*phaseC*problem_other + (1 + s.time_centered + 
                phaseB + s.time_centered*phaseB + phaseC + s.time_centered*phaseC 
                | study_id / child_id), data = GraphData, control = lmerControl(
                optimizer = "bobyqa", optCtrl = list(maxfun=5e5)))
summary(modelm8)
tab_model(modelm8)

# Fitting a 3-level moderator model for problem type, with 0 = stubborn
modelm9 <- lmer(outcome_std ~ 1 + s.time_centered*phaseB*problem_tempered_irritable +
                s.time_centered*phaseC*problem_tempered_irritable + s.time_centered*
                phaseB*problem_aggressive + s.time_centered*phaseC*problem_aggressive +
                s.time_centered*phaseB*problem_anti_social + s.time_centered*
                phaseC*problem_anti_social + s.time_centered*phaseB*
                problem_noncompliance + s.time_centered*phaseC*
                problem_noncompliance + s.time_centered*phaseB*problem_other 
                + s.time_centered*phaseC*problem_other + (1 + s.time_centered + 
                phaseB + s.time_centered*phaseB + phaseC + s.time_centered*phaseC 
                | study_id / child_id), data = GraphData, control = lmerControl(
                optimizer = "bobyqa", optCtrl = list(maxfun=5e5)))
summary(modelm9)
tab_model(modelm9)

# Note: providing that multiple comparisons are performed, correction should be
# applied to account for error rate biases 

#####################################
### Graphs of case-level outcomes ###
#####################################

# Loading the data from model1
re <- as.data.frame(ranef(model1))

# Immediate effect of the treatment phase
phaseB <- re[which(re$term == "phaseB" & re$grpvar == "child_id:study_id"),]
phaseB$est <- -1.388187 + phaseB$condval
phaseB$ci_ll<- phaseB$est - (1.96 * phaseB$condsd)
phaseB$ci_ul<- phaseB$est + (1.96 * phaseB$condsd)

for(i in 1:270) {
  phaseB$sign_phase[i] <- ifelse(phaseB$est[i] > 0, 1,0)
}

phaseB$sign_phase <- as.factor(phaseB$sign_phase)

case_phaseB <- ggplot(data = phaseB, aes(reorder(grp, est), est, color = 
               sign_phase)) + geom_point() + geom_errorbar(aes(x = grp, ymin = 
               ci_ll, ymax = ci_ul)) + geom_hline(yintercept = 0, color = "black") +
               labs(x = "Cases", y = "Standardized Effect", x = "Cases", title = "Immediate effect in treatment phase (phaseB)", size =
               12) + scale_y_continuous(breaks = c(-12, -10, -8, -6, -4, -2, 0, 
               2, 4)) + scale_x_discrete(breaks = NULL) + theme(axis.ticks.x = 
               element_blank(), legend.position="none")

# Effect of time in treatment phase 
timeB <- re[which(re$term == "s.time_centered:phaseB" & re$grpvar == 
          "child_id:study_id"),]
timeB$est <- -0.049839 + timeB$condval
timeB$ci_ll<- timeB$est - (1.96 * timeB$condsd)
timeB$ci_ul<- timeB$est + (1.96 * timeB$condsd)

for(i in 1:270) {
  timeB$sign_phase[i] <- ifelse(timeB$est[i] > 0, 1,0)
}

timeB$sign_phase <- as.factor(timeB$sign_phase)

case_timeB <- ggplot(data = timeB, aes(reorder(grp, est), est, color = 
               sign_phase)) + geom_point() + geom_errorbar(aes(x = grp, ymin = 
               ci_ll, ymax = ci_ul)) + geom_hline(yintercept = 0, color = "black") +
               labs(x = "Cases", y = "Standardized Effect", title = "Effect of time in treatment phase (phaseB*time)", size =
               12) + scale_y_continuous(breaks = c(-0.14, -0.12, -0.1, -0.08, -0.06, -0.04, -0.02, 0, 0.02)) +
               scale_x_discrete(breaks = NULL) + theme(axis.ticks.x = 
               element_blank(), legend.position="none")

# Immediate effect of the follow-up phase
phaseC <- re[which(re$term == "phaseC" & re$grpvar == "child_id:study_id"),]
phaseC$est <- -0.538053 + phaseC$condval
phaseC$ci_ll<- phaseC$est - (1.96 * phaseC$condsd)
phaseC$ci_ul<- phaseC$est + (1.96 * phaseC$condsd)

for(i in 1:270) {
  phaseC$sign_phase[i] <- ifelse(phaseC$est[i] > 0, 1,0)
}

phaseC$sign_phase <- as.factor(phaseC$sign_phase)

case_phaseC <- ggplot(data = phaseC, aes(reorder(grp, est), est, color = 
               sign_phase)) + geom_point() + geom_errorbar(aes(x = grp, ymin = 
               ci_ll, ymax = ci_ul)) + geom_hline(yintercept = 0, color = "black") +
               labs(x = "Cases", y = "Standardized Effect", title = "Immediate effect in follow-up phase (phaseC)", size =
               12) + scale_y_continuous(breaks = c(-12, -10, -8, -6, -4, -2, 0, 
               2, 4)) + scale_x_discrete(breaks = NULL) + theme(axis.ticks.x = 
               element_blank(), legend.position="none")

# Effect of time in follow-up phase 
timeC <- re[which(re$term == "s.time_centered:phaseC" & re$grpvar == 
          "child_id:study_id"),]
timeC$est <- 0.040352 + timeC$condval
timeC$ci_ll<- timeC$est - (1.96 * timeC$condsd)
timeC$ci_ul<- timeC$est + (1.96 * timeC$condsd)

for(i in 1:270) {
  timeC$sign_phase[i] <- ifelse(timeC$est[i] > 0, 1,0)
}

timeC$sign_phase <- as.factor(timeC$sign_phase)

case_timeC <- ggplot(data = timeC, aes(reorder(grp, est), est, color = 
               sign_phase)) + geom_point() + geom_errorbar(aes(x = grp, ymin = 
               ci_ll, ymax = ci_ul)) + geom_hline(yintercept = 0, color = "black") +
               labs(x = "Cases", y = "Standardized Effect", title = "Effect of time in follow-up phase (phaseC*time)", size =
               12) + scale_y_continuous(breaks = c(-0.04, -0.02, 0, 0.02, 0.04, 0.06, 0.08, 0.1)) +
               scale_x_discrete(breaks = NULL) + theme(axis.ticks.x = 
               element_blank(), legend.position="none")

# Arranging all plots
plots <- ggarrange(case_phaseB,case_timeB,case_phaseC,case_timeC, ncol = 2, nrow = 2, align = "v")
pdf("Plot of case effects.pdf", width = 10, height = 5)
plots
dev.off()

#####################################
### Graph of study-level outcomes ###
#####################################

# Loading the data from model1
re <- coefficients(model1)$study_id
re$study_id <- sort(unique(GraphData$study_id))

time_min<- vector()
time_max<- vector()

for (i in unique(GraphData$study_id)){
  time_min <- c(time_min, min(GraphData[which(GraphData$study_id == i), "s.time_centered"]))
  time_max <- c(time_max, max(GraphData[which(GraphData$study_id == i), "s.time_centered"]))
}

re$time_min <- time_min
re$time_max <- time_max

# Study level effects plot
StudyPlot <- ggplot(data = GraphData, aes(x=s.time_centered, y=outcome_std)) + 
             geom_segment(data = re, aes(x = time_min, xend = 0, y = re[, 
             "(Intercept)"] + (re[, "s.time_centered"]*abs(time_min) * -1), 
             yend = re[, "(Intercept)"], color = re$study_id)) + geom_segment(
             data = re, aes(x = 0, xend = time_max, y = re[, "(Intercept)"] + 
             re[, "phaseB"], yend = (re[, "(Intercept)"] + re[, "phaseB"]) + 
             ((re[, "s.time_centered"] + re[, "s.time_centered:phaseB"])*time_max),
             color = re$study_id)) + geom_segment(data = re, aes(x = -92, xend =
             0, y = 5.124317 + (-0.001208*12*-1), yend = 5.124317), size = 1) +
             geom_segment(data = re, aes(x = 0, xend = 80, y = 5.124317-0.538053,  
             yend = 5.124317-0.538053 + ((-0.001208 + -0.049839)*25)), size = 1) +
             geom_vline(aes(xintercept = 0), linetype = "dashed", size = 0.2) +
             scale_x_continuous(limits = c(-95, 100)) + scale_y_continuous(limits 
             = c(-10, 20)) + labs(y = "Problem Behavior Severity", color = "", x =
             "Time (days)", title = "") + theme(legend.title = element_text(size =
             1), legend.text = element_text(size = 7))
StudyPlot
