# Supplementary material for: A Multilevel Meta-Analysis of Single-Case Research on Interventions for Externalizing Behavior Problems in Children and Adolescents
Source: JAACAP Open. 2025 Dec 18;4(2):220–31. doi: 10.1016/j.jaacop.2025.12.002 (PMC13043497; doi:10.1016/j.jaacop.2025.12.002)
Supplement: Supplemental Data [file mmc8.xlsx]

## Sheet: Supplement 4 - Prepared treatme
study_id	child_id	time	time_centered	timeB	timeC	s.time	s.time_centered	s.timeB	s.timeC	phase	outcome	reversed	phase_label	graph	second_outcome	second_reversed
S0005	C0001	0	-5	0	0	0	-5	0	0	0	2	0	baseline	1
S0005	C0001	1	-4	0	0	1	-4	0	0	0	1	0	baseline	1
S0005	C0001	2	-3	0	0	2	-3	0	0	0	2	0	baseline	1
S0005	C0001	3	-2	0	0	3	-2	0	0	0	3	0	baseline	1
S0005	C0001	4	-1	0	0	4	-1	0	0	0	2	0	baseline	1
S0005	C0001	5	0	0	0	5	0	0	0	1	1	0	intervention	1
S0005	C0001	6	1	1	0	6	1	1	0	1	2	0	intervention	1
S0005	C0001	7	2	2	0	7	2	2	0	1	1	0	intervention	1
S0005	C0001	8	3	3	0	8	3	3	0	1	3	0	intervention	1
S0005	C0001	9	4	4	0	9	4	4	0	1	1	0	intervention	1
S0005	C0001	10	5	5	0	10	5	5	0	1	1	0	intervention	1
S0005	C0001	11	6	6	0	11	6	6	0	1	2	0	intervention	1
S0005	C0001	12	7	7	0	12	7	7	0	1	1	0	intervention	1
S0005	C0001	13	8	8	0	13	8	8	0	1	0	0	intervention	1
S0005	C0001	14	9	9	0	14	9	9	0	1	1	0	intervention	1
S0005	C0001	15	10	10	0	15	10	10	0	1	1	0	intervention	1
S0005	C0001	16	11	11	0	16	11	11	0	1	0	0	intervention	1
S0005	C0001	17	12	12	0	17	12	12	0	1	0	0	intervention	1
S0005	C0001	18	13	13	0	18	13	13	0	1	1	0	intervention	1
S0005	C0001	19	14	14	0	19	14	14	0	1	0	0	intervention	1
S0005	C0001	20	15	15	0	20	15	15	0	1	1	0	intervention	1
S0005	C0001	21	16	16	0	21	16	16	0	1	1	0	intervention	1
S0005	C0001	22	17	17	0	22	17	17	0	1	0	0	intervention	1
S0005	C0001	23	18	18	0	23	18	18	0	2	0	0	follow-up	1
S0005	C0001	24	19	19	1	24	19	19	1	2	1	0	follow-up	1
S0005	C0001	25	20	20	2	25	20	20	2	2	0	0	follow-up	1
S0005	C0001	26	21	21	3	26	21	21	3	2	1	0	follow-up	1
S0007	C0002	0	-15	0	0	0	-15	0	0	0	5.619	0	baseline	1
S0007	C0002	1	-14	0	0	1	-14	0	0	0	5.139	0	baseline	1
S0007	C0002	2	-13	0	0	2	-13	0	0	0	4.098	0	baseline	1
S0007	C0002	3	-12	0	0	3	-12	0	0	0	3.517	0	baseline	1
S0007	C0002	4	-11	0	0	4	-11	0	0	0	3.496	0	baseline	1
S0007	C0002	5	-10	0	0	5	-10	0	0	0	3.756	0	baseline	1
S0007	C0002	6	-9	0	0	6	-9	0	0	0	3.735	0	baseline	1
S0007	C0002	7	-8	0	0	7	-8	0	0	0	3.374	0	baseline	1
S0007	C0002	8	-7	0	0	8	-7	0	0	0	3.873	0	baseline	1
S0007	C0002	9	-6	0	0	9	-6	0	0	0	3.853	0	baseline	1
S0007	C0002	10	-5	0	0	10	-5	0	0	0	4.612	0	baseline	1
S0007	C0002	11	-4	0	0	11	-4	0	0	0	4.631	0	baseline	1
S0007	C0002	12	-3	0	0	12	-3	0	0	0	3.83	0	baseline	1
S0007	C0002	13	-2	0	0	13	-2	0	0	0	4.49	0	baseline	1
S0007	C0002	14	-1	0	0	14	-1	0	0	0	3.729	0	baseline	1
S0007	C0002	15	0	0	0	15	0	0	0	1	3.748	0	intervention	1
S0007	C0002	16	1	1	0	16	1	1	0	1	3.888	0	intervention	1
S0007	C0002	17	2	2	0	17	2	2	0	1	3.867	0	intervention	1
S0007	C0002	18	3	3	0	18	3	3	0	1	3.866	0	intervention	1
S0007	C0002	19	4	4	0	19	4	4	0	1	3.866	0	intervention	1
S0007	C0002	20	5	5	0	20	5	5	0	1	3.865	0	intervention	1
S0007	C0002	21	6	6	0	21	6	6	0	1	3.864	0	intervention	1
S0007	C0002	22	7	7	0	22	7	7	0	1	3.883	0	intervention	1
S0007	C0002	23	8	8	0	23	8	8	0	1	4.242	0	intervention	1
S0007	C0002	24	9	9	0	24	9	9	0	1	3.882	0	intervention	1
S0007	C0002	25	10	10	0	25	10	10	0	1	3.861	0	intervention	1
S0007	C0002	26	11	11	0	26	11	11	0	1	3.84	0	intervention	1
S0007	C0002	27	12	12	0	27	12	12	0	1	3.859	0	intervention	1
S0007	C0002	28	13	13	0	28	13	13	0	1	3.819	0	intervention	1
S0007	C0002	29	14	14	0	29	14	14	0	1	3.878	0	intervention	1
S0007	C0002	30	15	15	0	30	15	15	0	1	3.737	0	intervention	1
S0007	C0002	31	16	16	0	31	16	16	0	1	4.737	0	intervention	1
S0007	C0002	32	17	17	0	32	17	17	0	1	3.736	0	intervention	1
S0007	C0002	33	18	18	0	33	18	18	0	2	NA	0	follow-up	1
S0007	C0002	34	19	19	1	34	19	19	1	2	NA	0	follow-up	1
S0007	C0002	35	20	20	2	35	20	20	2	2	NA	0	follow-up	1
S0007	C0002	36	21	21	3	36	21	21	3	2	NA	0	follow-up	1
S0007	C0002	37	22	22	4	37	22	22	4	2	NA	0	follow-up	1
S0007	C0002	38	23	23	5	38	23	23	5	2	NA	0	follow-up	1
S0007	C0002	39	24	24	6	39	24	24	6	2	NA	0	follow-up	1
S0007	C0002	40	25	25	7	40	25	25	7	2	NA	0	follow-up	1
S0007	C0002	41	26	26	8	41	26	26	8	2	NA	0	follow-up	1
S0007	C0002	42	27	27	9	42	27	27	9	2	NA	0	follow-up	1
S0007	C0002	43	28	28	10	43	28	28	10	2	NA	0	follow-up	1
S0007	C0002	44	29	29	11	44	29	29	11	2	NA	0	follow-up	1
S0007	C0002	45	30	30	12	45	30	30	12	2	NA	0	follow-up	1
S0007	C0002	46	31	31	13	46	31	31	13	2	NA	0	follow-up	1
S0007	C0002	47	32	32	14	47	32	32	14	2	NA	0	follow-up	1
S0007	C0002	48	33	33	15	48	33	33	15	2	NA	0	follow-up	1
S0007	C0002	49	34	34	16	49	34	34	16	2	NA	0	follow-up	1
S0007	C0002	50	35	35	17	50	35	35	17	2	NA	0	follow-up	1
S0007	C0002	51	36	36	18	51	36	36	18	2	NA	0	follow-up	1
S0007	C0002	52	37	37	19	52	37	37	19	2	NA	0	follow-up	1
S0007	C0002	53	38	38	20	53	38	38	20	2	NA	0	follow-up	1
S0007	C0002	54	39	39	21	54	39	39	21	2	4.344	0	follow-up	1
S0007	C0002	55	40	40	22	55	40	40	22	2	4.203	0	follow-up	1
S0007	C0002	56	41	41	23	56	41	41	23	2	4.362	0	follow-up	1
S0007	C0002	57	42	42	24	57	42	42	24	2	NA	0	follow-up	1
S0007	C0003	0	-28	0	0	0	-28	0	0	0	4.495	0	baseline	1
S0007	C0003	1	-27	0	0	1	-27	0	0	0	4.238	0	baseline	1
S0007	C0003	2	-26	0	0	2	-26	0	0	0	4.119	0	baseline	1
S0007	C0003	3	-25	0	0	3	-25	0	0	0	4.119	0	baseline	1
S0007	C0003	4	-24	0	0	4	-24	0	0	0	3.743	0	baseline	1
S0007	C0003	5	-23	0	0	5	-23	0	0	0	3.882	0	baseline	1
S0007	C0003	6	-22	0	0	6	-22	0	0	0	3.981	0	baseline	1
S0007	C0003	7	-21	0	0	7	-21	0	0	0	3.862	0	baseline	1
S0007	C0003	8	-20	0	0	8	-20	0	0	0	NA	0	baseline	1
S0007	C0003	9	-19	0	0	9	-19	0	0	0	NA	0	baseline	1
S0007	C0003	10	-18	0	0	10	-18	0	0	0	3.624	0	baseline	1
S0007	C0003	11	-17	0	0	11	-17	0	0	0	3.605	0	baseline	1
S0007	C0003	12	-16	0	0	12	-16	0	0	0	3.981	0	baseline	1
S0007	C0003	13	-15	0	0	13	-15	0	0	0	NA	0	baseline	1
S0007	C0003	14	-14	0	0	14	-14	0	0	0	3.625	0	baseline	1
S0007	C0003	15	-13	0	0	15	-13	0	0	0	3.724	0	baseline	1
S0007	C0003	16	-12	0	0	16	-12	0	0	0	3.743	0	baseline	1
S0007	C0003	17	-11	0	0	17	-11	0	0	0	4.496	0	baseline	1
S0007	C0003	18	-10	0	0	18	-10	0	0	0	3.625	0	baseline	1
S0007	C0003	19	-9	0	0	19	-9	0	0	0	3.862	0	baseline	1
S0007	C0003	20	-8	0	0	20	-8	0	0	0	3.744	0	baseline	1
S0007	C0003	21	-7	0	0	21	-7	0	0	0	3.863	0	baseline	1
S0007	C0003	22	-6	0	0	22	-6	0	0	0	3.882	0	baseline	1
S0007	C0003	23	-5	0	0	23	-5	0	0	0	4.12	0	baseline	1
S0007	C0003	24	-4	0	0	24	-4	0	0	0	4.001	0	baseline	1
S0007	C0003	25	-3	0	0	25	-3	0	0	0	NA	0	baseline	1
S0007	C0003	26	-2	0	0	26	-2	0	0	0	3.883	0	baseline	1
S0007	C0003	27	-1	0	0	27	-1	0	0	0	3.744	0	baseline	1
S0007	C0003	28	0	0	0	28	0	0	0	1	NA	0	intervention	1
S0007	C0003	29	1	1	0	29	1	1	0	1	4.14	0	intervention	1
S0007	C0003	30	2	2	0	30	2	2	0	1	4.101	0	intervention	1
S0007	C0003	31	3	3	0	31	3	3	0	1	4.121	0	intervention	1
S0007	C0003	32	4	4	0	32	4	4	0	1	NA	0	intervention	1
S0007	C0003	33	5	5	0	33	5	5	0	1	NA	0	intervention	1
S0007	C0003	34	6	6	0	34	6	6	0	1	4.121	0	intervention	1
S0007	C0003	35	7	7	0	35	7	7	0	1	3.982	0	intervention	1
S0007	C0003	36	8	8	0	36	8	8	0	1	NA	0	intervention	1
S0007	C0003	37	9	9	0	37	9	9	0	1	4.002	0	intervention	1
S0007	C0003	38	10	10	0	38	10	10	0	1	3.982	0	intervention	1
S0007	C0003	39	11	11	0	39	11	11	0	1	NA	0	intervention	1
S0007	C0003	40	12	12	0	40	12	12	0	1	3.982	0	intervention	1
S0007	C0003	41	13	13	0	41	13	13	0	1	3.982	0	intervention	1
S0007	C0003	42	14	14	0	42	14	14	0	1	NA	0	intervention	1
S0007	C0003	43	15	15	0	43	15	15	0	1	4.121	0	intervention	1
S0007	C0003	44	16	16	0	44	16	16	0	1	3.983	0	intervention	1
S0007	C0003	45	17	17	0	45	17	17	0	1	NA	0	intervention	1
S0007	C0003	46	18	18	0	46	18	18	0	2	NA	0	follow-up	1
S0007	C0003	47	19	19	1	47	19	19	1	2	NA	0	follow-up	1
S0007	C0003	48	20	20	2	48	20	20	2	2	NA	0	follow-up	1
S0007	C0003	49	21	21	3	49	21	21	3	2	NA	0	follow-up	1
S0007	C0003	50	22	22	4	50	22	22	4	2	NA	0	follow-up	1
S0007	C0003	51	23	23	5	51	23	23	5	2	NA	0	follow-up	1
S0007	C0003	52	24	24	6	52	24	24	6	2	NA	0	follow-up	1
S0007	C0003	53	25	25	7	53	25	25	7	2	NA	0	follow-up	1
S0007	C0003	54	26	26	8	54	26	26	8	2	NA	0	follow-up	1
S0007	C0003	55	27	27	9	55	27	27	9	2	NA	0	follow-up	1
S0007	C0003	56	28	28	10	56	28	28	10	2	NA	0	follow-up	1
S0007	C0003	57	29	29	11	57	29	29	11	2	NA	0	follow-up	1
S0007	C0003	58	30	30	12	58	30	30	12	2	NA	0	follow-up	1
S0007	C0003	59	31	31	13	59	31	31	13	2	NA	0	follow-up	1
S0007	C0003	60	32	32	14	60	32	32	14	2	NA	0	follow-up	1
S0007	C0003	61	33	33	15	61	33	33	15	2	NA	0	follow-up	1
S0007	C0003	62	34	34	16	62	34	34	16	2	NA	0	follow-up	1
S0007	C0003	63	35	35	17	63	35	35	17	2	NA	0	follow-up	1
S0007	C0003	64	36	36	18	64	36	36	18	2	NA	0	follow-up	1
S0007	C0003	65	37	37	19	65	37	37	19	2	NA	0	follow-up	1
S0007	C0003	66	38	38	20	66	38	38	20	2	NA	0	follow-up	1
S0007	C0003	67	39	39	21	67	39	39	21	2	NA	0	follow-up	1
S0007	C0003	68	40	40	22	68	40	40	22	2	4.517	0	follow-up	1
S0007	C0003	69	41	41	23	69	41	41	23	2	4.24	0	follow-up	1
S0007	C0004	0	-10	0	0	0	-10	0	0	0	4.841	0	baseline	1
S0007	C0004	1	-9	0	0	1	-9	0	0	0	5.501	0	baseline	1
S0007	C0004	2	-8	0	0	2	-8	0	0	0	5.162	0	baseline	1
S0007	C0004	3	-7	0	0	3	-7	0	0	0	4.823	0	baseline	1
S0007	C0004	4	-6	0	0	4	-6	0	0	0	4.983	0	baseline	1
S0007	C0004	5	-5	0	0	5	-5	0	0	0	4.844	0	baseline	1
S0007	C0004	6	-4	0	0	6	-4	0	0	0	4.324	0	baseline	1
S0007	C0004	7	-3	0	0	7	-3	0	0	0	4.325	0	baseline	1
S0007	C0004	8	-2	0	0	8	-2	0	0	0	5.006	0	baseline	1
S0007	C0004	9	-1	0	0	9	-1	0	0	0	4.826	0	baseline	1
S0007	C0004	10	0	0	0	10	0	0	0	1	4.707	0	intervention	1
S0007	C0004	11	1	1	0	11	1	1	0	1	4.328	0	intervention	1
S0007	C0004	12	2	2	0	12	2	2	0	1	4.168	0	intervention	1
S0007	C0004	13	3	3	0	13	3	3	0	1	3.829	0	intervention	1
S0007	C0004	14	4	4	0	14	4	4	0	1	4.009	0	intervention	1
S0007	C0004	15	5	5	0	15	5	5	0	1	4.01	0	intervention	1
S0007	C0004	16	6	6	0	16	6	6	0	1	4.011	0	intervention	1
S0007	C0004	17	7	7	0	17	7	7	0	1	3.811	0	intervention	1
S0007	C0004	18	8	8	0	18	8	8	0	1	3.672	0	intervention	1
S0007	C0004	19	9	9	0	19	9	9	0	1	3.653	0	intervention	1
S0007	C0004	20	10	10	0	20	10	10	0	1	3.993	0	intervention	1
S0007	C0004	21	11	11	0	21	11	11	0	1	4.034	0	intervention	1
S0007	C0004	22	12	12	0	22	12	12	0	1	3.994	0	intervention	1
S0007	C0004	23	13	13	0	23	13	13	0	1	3.855	0	intervention	1
S0007	C0004	24	14	14	0	24	14	14	0	1	4.036	0	intervention	1
S0007	C0004	25	15	15	0	25	15	15	0	1	3.196	0	intervention	1
S0007	C0004	26	16	16	0	26	16	16	0	1	4.517	0	intervention	1
S0007	C0004	27	17	17	0	27	17	17	0	1	4.518	0	intervention	1
S0007	C0004	28	18	18	0	28	18	18	0	1	4.338	0	intervention	1
S0007	C0004	29	19	19	0	29	19	19	0	2	NA	0	follow-up	1
S0007	C0004	30	20	20	1	30	20	20	1	2	NA	0	follow-up	1
S0007	C0004	31	21	21	2	31	21	21	2	2	NA	0	follow-up	1
S0007	C0004	32	22	22	3	32	22	22	3	2	NA	0	follow-up	1
S0007	C0004	33	23	23	4	33	23	23	4	2	NA	0	follow-up	1
S0007	C0004	34	24	24	5	34	24	24	5	2	NA	0	follow-up	1
S0007	C0004	35	25	25	6	35	25	25	6	2	NA	0	follow-up	1
S0007	C0004	36	26	26	7	36	26	26	7	2	NA	0	follow-up	1
S0007	C0004	37	27	27	8	37	27	27	8	2	NA	0	follow-up	1
S0007	C0004	38	28	28	9	38	28	28	9	2	NA	0	follow-up	1
S0007	C0004	39	29	29	10	39	29	29	10	2	NA	0	follow-up	1
S0007	C0004	40	30	30	11	40	30	30	11	2	NA	0	follow-up	1
S0007	C0004	41	31	31	12	41	31	31	12	2	NA	0	follow-up	1
S0007	C0004	42	32	32	13	42	32	32	13	2	NA	0	follow-up	1
S0007	C0004	43	33	33	14	43	33	33	14	2	NA	0	follow-up	1
S0007	C0004	44	34	34	15	44	34	34	15	2	NA	0	follow-up	1
S0007	C0004	45	35	35	16	45	35	35	16	2	4.161	0	follow-up	1
S0007	C0004	46	36	36	17	46	36	36	17	2	NA	0	follow-up	1
S0007	C0004	47	37	37	18	47	37	37	18	2	4.182	0	follow-up	1
S0007	C0004	48	38	38	19	48	38	38	19	2	NA	0	follow-up	1
S0007	C0004	49	39	39	20	49	39	39	20	2	NA	0	follow-up	1
S0007	C0004	50	40	40	21	50	40	40	21	2	3.843	0	follow-up	1
S0007	C0004	51	41	41	22	51	41	41	22	2	NA	0	follow-up	1
S0007	C0005	0	-14	0	0	0	-14	0	0	0	5.596	0	baseline	1
S0007	C0005	1	-13	0	0	1	-13	0	0	0	5.495	0	baseline	1
S0007	C0005	2	-12	0	0	2	-12	0	0	0	5.374	0	baseline	1
S0007	C0005	3	-11	0	0	3	-11	0	0	0	5.233	0	baseline	1
S0007	C0005	4	-10	0	0	4	-10	0	0	0	4.869	0	baseline	1
S0007	C0005	5	-9	0	0	5	-9	0	0	0	4.728	0	baseline	1
S0007	C0005	6	-8	0	0	6	-8	0	0	0	4.466	0	baseline	1
S0007	C0005	7	-7	0	0	7	-7	0	0	0	4.729	0	baseline	1
S0007	C0005	8	-6	0	0	8	-6	0	0	0	4.749	0	baseline	1
S0007	C0005	9	-5	0	0	9	-5	0	0	0	4.85	0	baseline	1
S0007	C0005	10	-4	0	0	10	-4	0	0	0	4.87	0	baseline	1
S0007	C0005	11	-3	0	0	11	-3	0	0	0	4.871	0	baseline	1
S0007	C0005	12	-2	0	0	12	-2	0	0	0	4.992	0	baseline	1
S0007	C0005	13	-1	0	0	13	-1	0	0	0	4.871	0	baseline	1
S0007	C0005	14	0	0	0	14	0	0	0	1	4.992	0	intervention	1
S0007	C0005	15	1	1	0	15	1	1	0	1	4.871	0	intervention	1
S0007	C0005	16	2	2	0	16	2	2	0	1	4.851	0	intervention	1
S0007	C0005	17	3	3	0	17	3	3	0	1	4.993	0	intervention	1
S0007	C0005	18	4	4	0	18	4	4	0	1	4.973	0	intervention	1
S0007	C0005	19	5	5	0	19	5	5	0	1	4.973	0	intervention	1
S0007	C0005	20	6	6	0	20	6	6	0	1	4.993	0	intervention	1
S0007	C0005	21	7	7	0	21	7	7	0	1	4.872	0	intervention	1
S0007	C0005	22	8	8	0	22	8	8	0	1	4.993	0	intervention	1
S0007	C0005	23	9	9	0	23	9	9	0	1	4.994	0	intervention	1
S0007	C0005	24	10	10	0	24	10	10	0	1	4.852	0	intervention	1
S0007	C0005	25	11	11	0	25	11	11	0	1	4.832	0	intervention	1
S0007	C0005	26	12	12	0	26	12	12	0	1	4.873	0	intervention	1
S0007	C0005	27	13	13	0	27	13	13	0	1	4.853	0	intervention	1
S0007	C0005	28	14	14	0	28	14	14	0	1	4.853	0	intervention	1
S0007	C0005	29	15	15	0	29	15	15	0	1	4.873	0	intervention	1
S0007	C0005	30	16	16	0	30	16	16	0	1	4.853	0	intervention	1
S0007	C0005	31	17	17	0	31	17	17	0	1	NA	0	intervention	1
S0007	C0005	32	18	18	0	32	18	18	0	1	NA	0	intervention	1
S0007	C0005	33	19	19	0	33	19	19	0	2	NA	0	follow-up	1
S0007	C0005	34	20	20	1	34	20	20	1	2	NA	0	follow-up	1
S0007	C0005	35	21	21	2	35	21	21	2	2	NA	0	follow-up	1
S0007	C0005	36	22	22	3	36	22	22	3	2	NA	0	follow-up	1
S0007	C0005	37	23	23	4	37	23	23	4	2	NA	0	follow-up	1
S0007	C0005	38	24	24	5	38	24	24	5	2	NA	0	follow-up	1
S0007	C0005	39	25	25	6	39	25	25	6	2	NA	0	follow-up	1
S0007	C0005	40	26	26	7	40	26	26	7	2	NA	0	follow-up	1
S0007	C0005	41	27	27	8	41	27	27	8	2	NA	0	follow-up	1
S0007	C0005	42	28	28	9	42	28	28	9	2	NA	0	follow-up	1
S0007	C0005	43	29	29	10	43	29	29	10	2	NA	0	follow-up	1
S0007	C0005	44	30	30	11	44	30	30	11	2	NA	0	follow-up	1
S0007	C0005	45	31	31	12	45	31	31	12	2	NA	0	follow-up	1
S0007	C0005	46	32	32	13	46	32	32	13	2	NA	0	follow-up	1
S0007	C0005	47	33	33	14	47	33	33	14	2	NA	0	follow-up	1
S0007	C0005	48	34	34	15	48	34	34	15	2	NA	0	follow-up	1
S0007	C0005	49	35	35	16	49	35	35	16	2	NA	0	follow-up	1
S0007	C0005	50	36	36	17	50	36	36	17	2	3.864	0	follow-up	1
S0007	C0005	51	37	37	18	51	37	37	18	2	NA	0	follow-up	1
S0007	C0005	52	38	38	19	52	38	38	19	2	4.107	0	follow-up	1
S0007	C0005	53	39	39	20	53	39	39	20	2	NA	0	follow-up	1
S0013	C0006	0	0	0	0	6	6	6	0	1	4	0	intervention	1	1	0
S0013	C0006	1	1	1	0	13	13	13	0	1	5	0	intervention	1	0	0
S0013	C0006	2	2	2	0	20	20	20	0	1	2	0	intervention	1	2	0
S0013	C0006	3	3	3	0	27	27	27	0	1	0	0	intervention	1	0	0
S0013	C0006	4	4	4	0	34	34	34	0	1	0	0	intervention	1	0	0
S0013	C0006	5	5	5	0	41	41	41	0	1	0	0	intervention	1	0	0
S0013	C0006	6	6	6	0	48	48	48	0	1	2	0	intervention	1	2	0
S0013	C0006	7	7	7	0	55	55	55	0	1	1	0	intervention	1	0	0
S0013	C0006	8	8	8	0	62	62	62	0	1	0	0	intervention	1	1	0
S0013	C0006	9	9	9	0	69	69	69	0	1	1	0	intervention	1	0	0
S0013	C0006	10	10	10	0	76	76	76	0	1	1	0	intervention	1	0	0
S0013	C0006	11	11	11	0	83	83	83	0	1	0	0	intervention	1	0	0
S0013	C0006	12	12	12	0	90	90	90	0	1	0	0	intervention	1	0	0
S0013	C0006	13	13	13	0	97	97	97	0	1	0	0	intervention	1	0	0
S0013	C0006	14	14	14	0	104	104	104	0	1	0	0	intervention	1	0	0
S0013	C0006	15	15	15	0	111	111	111	0	1	0	0	intervention	1	0	0
S0013	C0006	16	16	16	0	118	118	118	0	1	0	0	intervention	1	0	0
S0013	C0006	17	17	17	0	125	125	125	0	1	0	0	intervention	1	0	0
S0013	C0006	18	18	18	0	132	132	132	0	1	0	0	intervention	1	0	0
S0013	C0006	19	19	19	0	139	139	139	0	1	0	0	intervention	1	0	0
S0016	C0013	0	-6	0	0	0	-9	0	0	0	74	1	baseline	1	61	1
S0016	C0013	1	-5	0	0	1	-8	0	0	0	68	1	baseline	1	54	1
S0016	C0013	2	-4	0	0	2	-7	0	0	0	76	1	baseline	1	63	1
S0016	C0013	3	-3	0	0	3	-6	0	0	0	80	1	baseline	1	69	1
S0016	C0013	4	-2	0	0	7	-2	0	0	0	83	1	baseline	1	20	1
S0016	C0013	5	-1	0	0	8	-1	0	0	0	82	1	baseline	1	54	1
S0016	C0013	6	0	0	0	9	0	0	0	1	60	1	intervention	1	37	1
S0016	C0013	7	1	1	0	10	1	1	0	1	63	1	intervention	1	50	1
S0016	C0013	8	2	2	0	14	5	5	0	1	59	1	intervention	1	36	1
S0016	C0013	9	3	3	0	15	6	6	0	1	58	1	intervention	1	33	1
S0016	C0013	10	4	4	0	16	7	7	0	1	42	1	intervention	1	47	1
S0016	C0013	11	5	5	0	17	8	8	0	1	56	1	intervention	1	40	1
S0016	C0013	12	6	6	0	21	12	12	0	1	53	1	intervention	1	46	1
S0016	C0013	13	7	7	0	22	13	13	0	1	48	1	intervention	1	36	1
S0016	C0013	14	8	8	0	23	14	14	0	1	68	1	intervention	1	42	1
S0016	C0013	15	9	9	0	24	15	15	0	1	43	1	intervention	1	20	1
S0016	C0013	16	10	10	0	28	19	19	0	1	52	1	intervention	1	40	1
S0016	C0013	17	11	11	0	29	20	20	0	1	43	1	intervention	1	37	1
S0016	C0013	18	12	12	0	30	21	21	0	2	52	1	follow-up	1	41	1
S0016	C0013	19	13	13	1	31	22	22	1	2	62	1	follow-up	1	40	1
S0016	C0013	20	14	14	2	35	26	26	5	2	56	1	follow-up	1	46	1
S0016	C0013	21	15	15	3	36	27	27	6	2	47	1	follow-up	1	40	1
S0016	C0013	22	16	16	4	37	28	28	7	2	56	1	follow-up	1	33	1
S0016	C0013	23	17	17	5	38	29	29	8	2	47	1	follow-up	1	40	1
S0016	C0014	0	-6	0	0	0	-9	0	0	0	82	1	baseline	1	63	1
S0016	C0014	1	-5	0	0	1	-8	0	0	0	91	1	baseline	1	63	1
S0016	C0014	2	-4	0	0	2	-7	0	0	0	78	1	baseline	1	58	1
S0016	C0014	3	-3	0	0	3	-6	0	0	0	82	1	baseline	1	64	1
S0016	C0014	4	-2	0	0	7	-2	0	0	0	75	1	baseline	1	36	1
S0016	C0014	5	-1	0	0	8	-1	0	0	0	80	1	baseline	1	30	1
S0016	C0014	6	0	0	0	9	0	0	0	1	65	1	intervention	1	45	1
S0016	C0014	7	1	1	0	10	1	1	0	1	61	1	intervention	1	46	1
S0016	C0014	8	2	2	0	14	5	5	0	1	68	1	intervention	1	66	1
S0016	C0014	9	3	3	0	15	6	6	0	1	72	1	intervention	1	45	1
S0016	C0014	10	4	4	0	16	7	7	0	1	51	1	intervention	1	45	1
S0016	C0014	11	5	5	0	17	8	8	0	1	56	1	intervention	1	30	1
S0016	C0014	12	6	6	0	21	12	12	0	1	56	1	intervention	1	58	1
S0016	C0014	13	7	7	0	22	13	13	0	1	51	1	intervention	1	49	1
S0016	C0014	14	8	8	0	23	14	14	0	1	55	1	intervention	1	63	1
S0016	C0014	15	9	9	0	24	15	15	0	1	47	1	intervention	1	54	1
S0016	C0014	16	10	10	0	28	19	19	0	1	51	1	intervention	1	58	1
S0016	C0014	17	11	11	0	29	20	20	0	1	61	1	intervention	1	45	1
S0016	C0014	18	12	12	0	30	21	21	0	2	55	1	follow-up	1	36	1
S0016	C0014	19	13	13	1	31	22	22	1	2	67	1	follow-up	1	49	1
S0016	C0014	20	14	14	2	35	26	26	5	2	67	1	follow-up	1	45	1
S0016	C0014	21	15	15	3	36	27	27	6	2	51	1	follow-up	1	41	1
S0016	C0014	22	16	16	4	37	28	28	7	2	47	1	follow-up	1	45	1
S0016	C0014	23	17	17	5	38	29	29	8	2	42	1	follow-up	1	36	1
S0016	C0015	0	0	0	0	0	-9	0	0	0	83	1	baseline	1	93	1
S0016	C0015	1	0	0	0	1	-8	0	0	0	91	1	baseline	1	93	1
S0016	C0015	2	0	0	0	2	-7	0	0	0	92	1	baseline	1	92	1
S0016	C0015	3	0	0	0	3	-6	0	0	0	84	1	baseline	1	92	1
S0016	C0015	4	0	0	0	7	-2	0	0	0	83	1	baseline	1	92	1
S0016	C0015	5	0	0	0	8	-1	0	0	0	84	1	baseline	1	82	1
S0016	C0015	6	0	0	0	9	0	0	0	1	72	1	intervention	1	92	1
S0016	C0015	7	1	1	0	10	1	1	0	1	83	1	intervention	1	83	1
S0016	C0015	8	2	2	0	14	5	5	0	1	66	1	intervention	1	84	1
S0016	C0015	9	3	3	0	15	6	6	0	1	82	1	intervention	1	90	1
S0016	C0015	10	4	4	0	16	7	7	0	1	92	1	intervention	1	83	1
S0016	C0015	11	5	5	0	17	8	8	0	1	80	1	intervention	1	85	1
S0016	C0015	12	6	6	0	21	12	12	0	1	91	1	intervention	1	80	1
S0016	C0015	13	7	7	0	22	13	13	0	1	83	1	intervention	1	91	1
S0016	C0015	14	8	8	0	23	14	14	0	1	75	1	intervention	1	91	1
S0016	C0015	15	9	9	0	24	15	15	0	1	76	1	intervention	1	83	1
S0016	C0015	16	10	10	0	28	19	19	0	1	74	1	intervention	1	83	1
S0016	C0015	17	11	11	0	29	20	20	0	1	83	1	intervention	1	86	1
S0016	C0015	18	12	12	0	30	21	21	0	2	83	1	follow-up	1	92	1
S0016	C0015	19	13	13	1	31	22	22	1	2	90	1	follow-up	1	84	1
S0016	C0015	20	14	14	2	35	26	26	5	2	74	1	follow-up	1	83	1
S0016	C0015	21	15	15	3	36	27	27	6	2	83	1	follow-up	1	92	1
S0016	C0015	22	16	16	4	37	28	28	7	2	84	1	follow-up	1	90	1
S0016	C0015	23	17	17	5	38	29	29	8	2	83	1	follow-up	1	83	1
S0017	C0016	0	-18	0	0	0	-30	0	0	0	4.42	1	baseline	1
S0017	C0016	1	-17	0	0	1	-29	0	0	0	17.313	1	baseline	1
S0017	C0016	2	-16	0	0	2	-28	0	0	0	10.299	1	baseline	1
S0017	C0016	3	-15	0	0	3	-27	0	0	0	12.133	1	baseline	1
S0017	C0016	4	-14	0	0	7	-23	0	0	0	12.492	1	baseline	1
S0017	C0016	5	-13	0	0	8	-22	0	0	0	34.233	1	baseline	1
S0017	C0016	6	-12	0	0	9	-21	0	0	0	0	1	baseline	1
S0017	C0016	7	-11	0	0	10	-20	0	0	0	1.772	1	baseline	1
S0017	C0016	8	-10	0	0	14	-16	0	0	0	0	1	baseline	1
S0017	C0016	9	-9	0	0	15	-15	0	0	0	16.868	1	baseline	1
S0017	C0016	10	-8	0	0	16	-14	0	0	0	29.024	1	baseline	1
S0017	C0016	11	-7	0	0	17	-13	0	0	0	11.688	1	baseline	1
S0017	C0016	12	-6	0	0	21	-9	0	0	0	20.895	1	baseline	1
S0017	C0016	13	-5	0	0	22	-8	0	0	0	12.037	1	baseline	1
S0017	C0016	14	-4	0	0	23	-7	0	0	0	6.129	1	baseline	1
S0017	C0016	15	-3	0	0	24	-6	0	0	0	12.018	1	baseline	1
S0017	C0016	16	-2	0	0	28	-2	0	0	0	6.479	1	baseline	1
S0017	C0016	17	-1	0	0	29	-1	0	0	0	1.677	1	baseline	1
S0017	C0016	18	0	0	0	30	0	0	0	1	16.404	1	intervention 1	1
S0017	C0016	19	1	1	0	31	1	1	0	1	6.809	1	intervention 1	1
S0017	C0016	20	2	2	0	35	5	5	0	1	4.219	1	intervention 1	1
S0017	C0016	21	3	3	0	36	6	6	0	1	1.63	1	intervention 1	1
S0017	C0016	22	4	4	0	37	7	7	0	1	9.362	1	intervention 1	1
S0017	C0016	23	5	5	0	38	8	8	0	1	16.725	1	intervention 1	1
S0017	C0016	24	6	6	0	42	12	12	0	1	1.601	1	intervention 1	1
S0017	C0016	25	7	7	0	43	13	13	0	1	16.337	1	intervention 1	1
S0017	C0016	26	8	8	0	44	14	14	0	1	14.484	1	intervention 1	1
S0017	C0016	27	9	9	0	45	15	15	0	1	0	1	intervention 2	1
S0017	C0016	28	10	10	0	49	19	19	0	1	14.455	1	intervention 2	1
S0017	C0016	29	11	11	0	50	20	20	0	1	0	1	intervention 2	1
S0017	C0016	30	12	12	0	51	21	21	0	1	3.745	1	intervention 2	1
S0017	C0016	31	13	13	0	52	22	22	0	1	0	1	intervention 2	1
S0017	C0016	32	14	14	0	56	26	26	0	1	0	1	intervention 2	1
S0017	C0017	0	-18	0	0	0	-30	0	0	0	1.475	1	baseline	1
S0017	C0017	1	-17	0	0	1	-29	0	0	0	2.581	1	baseline	1
S0017	C0017	2	-16	0	0	2	-28	0	0	0	9.585	1	baseline	1
S0017	C0017	3	-15	0	0	3	-27	0	0	0	1.843	1	baseline	1
S0017	C0017	4	-14	0	0	7	-23	0	0	0	4.424	1	baseline	1
S0017	C0017	5	-13	0	0	8	-22	0	0	0	14.378	1	baseline	1
S0017	C0017	6	-12	0	0	9	-21	0	0	0	0.369	1	baseline	1
S0017	C0017	7	-11	0	0	10	-20	0	0	0	12.166	1	baseline	1
S0017	C0017	8	-10	0	0	14	-16	0	0	0	16.959	1	baseline	1
S0017	C0017	9	-9	0	0	15	-15	0	0	0	12.535	1	baseline	1
S0017	C0017	10	-8	0	0	16	-14	0	0	0	12.535	1	baseline	1
S0017	C0017	11	-7	0	0	17	-13	0	0	0	14.009	1	baseline	1
S0017	C0017	12	-6	0	0	21	-9	0	0	0	12.535	1	baseline	1
S0017	C0017	13	-5	0	0	22	-8	0	0	0	0	1	baseline	1
S0017	C0017	14	-4	0	0	23	-7	0	0	0	1.843	1	baseline	1
S0017	C0017	15	-3	0	0	24	-6	0	0	0	27.281	1	baseline	1
S0017	C0017	16	-2	0	0	28	-2	0	0	0	49.032	1	baseline	1
S0017	C0017	17	-1	0	0	29	-1	0	0	0	12.535	1	baseline	1
S0017	C0017	18	0	0	0	30	0	0	0	1	21.751	1	intervention 1	1
S0017	C0017	19	1	1	0	31	1	1	0	1	0	1	intervention 1	1
S0017	C0017	20	2	2	0	35	5	5	0	1	0	1	intervention 1	1
S0017	C0017	21	3	3	0	36	6	6	0	1	1.475	1	intervention 1	1
S0017	C0017	22	4	4	0	37	7	7	0	1	9.585	1	intervention 1	1
S0017	C0017	23	5	5	0	38	8	8	0	1	44.24	1	intervention 1	1
S0017	C0017	24	6	6	0	42	12	12	0	1	1.843	1	intervention 1	1
S0017	C0017	25	7	7	0	43	13	13	0	1	21.382	1	intervention 1	1
S0017	C0017	26	8	8	0	44	14	14	0	1	4.424	1	intervention 1	1
S0017	C0017	27	9	9	0	45	15	15	0	1	15.115	1	intervention 2	1
S0017	C0017	28	10	10	0	49	19	19	0	1	6.267	1	intervention 2	1
S0017	C0017	29	11	11	0	50	20	20	0	1	1.475	1	intervention 2	1
S0017	C0017	30	12	12	0	51	21	21	0	1	22.488	1	intervention 2	1
S0017	C0017	31	13	13	0	52	22	22	0	1	14.378	1	intervention 2	1
S0017	C0017	32	14	14	0	56	26	26	0	1	0	1	intervention 2	1
S0017	C0017	33	15	15	0	57	27	27	0	1	4.055	1	intervention 2	1
S0017	C0017	34	16	16	0	58	28	28	0	1	12.535	1	intervention 2	1
S0017	C0017	35	17	17	0	59	29	29	0	1	0	1	intervention 2	1
S0017	C0017	36	18	18	0	63	33	33	0	1	0	1	intervention 2	1
S0017	C0017	37	19	19	0	64	34	34	0	1	1.843	1	intervention 2	1
S0017	C0017	38	20	20	0	65	35	35	0	1	4.424	1	intervention 2	1
S0017	C0017	39	21	21	0	66	36	36	0	1	6.636	1	intervention 2	1
S0017	C0017	40	22	22	0	70	40	40	0	1	0	1	intervention 2	1
S0017	C0017	41	23	23	0	71	41	41	0	1	9.954	1	intervention 2	1
S0017	C0017	42	24	24	0	72	42	42	0	1	0	1	intervention 2	1
S0017	C0018	0	-18	0	0	0	-30	0	0	0	4.811	1	baseline	1
S0017	C0018	1	-17	0	0	1	-29	0	0	0	14.445	1	baseline	1
S0017	C0018	2	-16	0	0	2	-28	0	0	0	7.693	1	baseline	1
S0017	C0018	3	-15	0	0	3	-27	0	0	0	17.968	1	baseline	1
S0017	C0018	4	-14	0	0	7	-23	0	0	0	26.959	1	baseline	1
S0017	C0018	5	-13	0	0	8	-22	0	0	0	7.034	1	baseline	1
S0017	C0018	6	-12	0	0	9	-21	0	0	0	9.92	1	baseline	1
S0017	C0018	7	-11	0	0	10	-20	0	0	0	10.236	1	baseline	1
S0017	C0018	8	-10	0	0	14	-16	0	0	0	11.837	1	baseline	1
S0017	C0018	9	-9	0	0	15	-15	0	0	0	4.442	1	baseline	1
S0017	C0018	10	-8	0	0	16	-14	0	0	0	7.007	1	baseline	1
S0017	C0018	11	-7	0	0	17	-13	0	0	0	0	1	baseline	1
S0017	C0018	12	-6	0	0	21	-9	0	0	0	4.426	1	baseline	1
S0017	C0018	13	-5	0	0	22	-8	0	0	0	10.204	1	baseline	1
S0017	C0018	14	-4	0	0	23	-7	0	0	0	2.488	1	baseline	1
S0017	C0018	15	-3	0	0	24	-6	0	0	0	6.98	1	baseline	1
S0017	C0018	16	-2	0	0	28	-2	0	0	0	14.365	1	baseline	1
S0017	C0018	17	-1	0	0	29	-1	0	0	0	4.073	1	baseline	1
S0017	C0018	18	0	0	0	30	0	0	0	1	19.168	1	intervention	1
S0017	C0018	19	1	1	0	31	1	1	0	1	9.524	1	intervention	1
S0017	C0018	20	2	2	0	35	5	5	0	1	9.524	1	intervention	1
S0017	C0018	21	3	3	0	36	6	6	0	1	9.518	1	intervention	1
S0017	C0018	22	4	4	0	37	7	7	0	1	29.433	1	intervention	1
S0017	C0018	23	5	5	0	38	8	8	0	1	10.15	1	intervention	1
S0017	C0018	24	6	6	0	42	12	12	0	1	40.988	1	intervention	1
S0017	C0018	25	7	7	0	43	13	13	0	1	6.927	1	intervention	1
S0017	C0018	26	8	8	0	44	14	14	0	1	26.841	1	intervention	1
S0017	C0018	27	9	9	0	45	15	15	0	1	36.791	1	intervention	1
S0017	C0018	28	10	10	0	49	19	19	0	1	4.335	1	intervention	1
S0017	C0018	29	11	11	0	50	20	20	0	1	0	1	intervention	1
S0017	C0018	30	12	12	0	51	21	21	0	1	4.003	1	intervention	1
S0017	C0018	31	13	13	0	52	22	22	0	1	36.769	1	intervention	1
S0017	C0018	32	14	14	0	56	26	26	0	1	4.635	1	intervention	1
S0017	C0018	33	15	15	0	57	27	27	0	1	2.059	1	intervention	1
S0017	C0018	34	16	16	0	58	28	28	0	1	66.311	1	intervention	1
S0017	C0018	35	17	17	0	59	29	29	0	1	24.539	1	intervention	1
S0017	C0018	36	18	18	0	63	33	33	0	1	0	1	intervention	1
S0017	C0018	37	19	19	0	64	34	34	0	1	4.608	1	intervention	1
S0017	C0018	38	20	20	0	65	35	35	0	1	2.033	1	intervention	1
S0017	C0018	39	21	21	0	66	36	36	0	1	66.284	1	intervention	1
S0017	C0018	40	22	22	0	70	40	40	0	1	44.753	1	intervention	1
S0017	C0018	41	23	23	0	71	41	41	0	1	73.984	1	intervention	1
S0017	C0019	0	-14	0	0	0	-30	0	0	0	0	1	baseline	1
S0017	C0019	1	-13	0	0	1	-29	0	0	0	29.229	1	baseline	1
S0017	C0019	2	-12	0	0	2	-28	0	0	0	2.236	1	baseline	1
S0017	C0019	3	-11	0	0	3	-27	0	0	0	26.97	1	baseline	1
S0017	C0019	4	-10	0	0	7	-23	0	0	0	4.795	1	baseline	1
S0017	C0019	5	-9	0	0	8	-22	0	0	0	2.862	1	baseline	1
S0017	C0019	6	-8	0	0	9	-21	0	0	0	7.034	1	baseline	1
S0017	C0019	7	-7	0	0	10	-20	0	0	0	2.209	1	baseline	1
S0017	C0019	8	-6	0	0	14	-16	0	0	0	4.774	1	baseline	1
S0017	C0019	9	-5	0	0	15	-15	0	0	0	7.339	1	baseline	1
S0017	C0019	10	-4	0	0	16	-14	0	0	0	0	1	baseline	1
S0017	C0019	11	-3	0	0	17	-13	0	0	0	2.504	1	baseline	1
S0017	C0019	12	-2	0	0	21	-9	0	0	0	7.007	1	baseline	1
S0017	C0019	13	-1	0	0	22	-8	0	0	0	0	1	baseline	1
S0017	C0019	14	0	0	0	23	-7	0	0	1	0	1	baseline	1
S0017	C0019	15	1	1	0	24	-6	0	0	1	0	1	baseline	1
S0017	C0019	16	2	2	0	28	-2	0	0	1	0	1	baseline	1
S0017	C0019	17	3	3	0	29	-1	0	0	1	2.798	1	baseline	1
S0017	C0019	18	4	4	0	30	0	0	0	1	0	1	intervention	1
S0017	C0019	19	5	5	0	31	1	1	0	1	0	1	intervention	1
S0017	C0019	20	6	6	0	35	5	5	0	1	0	1	intervention	1
S0017	C0019	21	7	7	0	36	6	6	0	1	9.518	1	intervention	1
S0017	C0019	22	8	8	0	37	7	7	0	1	12.405	1	intervention	1
S0017	C0019	23	9	9	0	38	8	8	0	1	7.58	1	intervention	1
S0017	C0019	24	10	10	0	42	12	12	0	1	6.611	1	intervention	1
S0017	C0019	25	11	11	0	43	13	13	0	1	7.57	1	intervention	1
S0017	C0019	26	12	12	0	44	14	14	0	1	11.741	1	intervention	1
S0017	C0019	27	13	13	0	45	15	15	0	1	7.554	1	intervention	1
S0017	C0019	28	14	14	0	49	19	19	0	1	19.435	1	intervention	1
S0017	C0019	29	15	15	0	50	20	20	0	1	0	1	intervention	1
S0017	C0019	30	16	16	0	51	21	21	0	1	2.396	1	intervention	1
S0017	C0019	31	17	17	0	52	22	22	0	1	4.32	1	intervention	1
S0017	C0019	32	18	18	0	56	26	26	0	1	9.455	1	intervention	1
S0017	C0019	33	19	19	0	57	27	27	0	1	0	1	intervention	1
S0017	C0019	34	20	20	0	58	28	28	0	1	0	1	intervention	1
S0017	C0019	35	21	21	0	59	29	29	0	1	2.692	1	intervention	1
S0017	C0019	36	22	22	0	63	33	33	0	1	4.613	1	intervention	1
S0017	C0019	37	23	23	0	64	34	34	0	1	10.07	1	intervention	1
S0017	C0019	38	24	24	0	65	35	35	0	1	0	1	intervention	1
S0017	C0019	39	25	25	0	66	36	36	0	1	2.348	1	intervention	1
S0017	C0019	40	26	26	0	70	40	40	0	1	0	1	intervention	1
S0017	C0019	41	27	27	0	71	41	41	0	1	0	1	intervention	1
S0017	C0019	42	28	28	0	72	42	42	0	1	7.473	1	intervention	1
S0017	C0019	43	29	29	0	73	43	43	0	1	14.536	1	intervention	1
S0017	C0020	0	-42	0	0	0	-72	0	0	0	4.901	1	baseline	1
S0017	C0020	1	-41	0	0	1	-71	0	0	0	11.637	1	baseline	1
S0017	C0020	2	-40	0	0	2	-70	0	0	0	16.534	1	baseline	1
S0017	C0020	3	-39	0	0	3	-69	0	0	0	11.93	1	baseline	1
S0017	C0020	4	-38	0	0	7	-65	0	0	0	16.521	1	baseline	1
S0017	C0020	5	-37	0	0	8	-64	0	0	0	21.724	1	baseline	1
S0017	C0020	6	-36	0	0	9	-63	0	0	0	17.12	1	baseline	1
S0017	C0020	7	-35	0	0	10	-62	0	0	0	0	1	baseline	1
S0017	C0020	8	-34	0	0	14	-58	0	0	0	4.539	1	baseline	1
S0017	C0020	9	-33	0	0	15	-57	0	0	0	49.589	1	baseline	1
S0017	C0020	10	-32	0	0	16	-56	0	0	0	0	1	baseline	1
S0017	C0020	11	-31	0	0	17	-55	0	0	0	0	1	baseline	1
S0017	C0020	12	-30	0	0	21	-51	0	0	0	6.656	1	baseline	1
S0017	C0020	13	-29	0	0	22	-50	0	0	0	4.503	1	baseline	1
S0017	C0020	14	-28	0	0	23	-49	0	0	0	6.949	1	baseline	1
S0017	C0020	15	-27	0	0	24	-48	0	0	0	2.038	1	baseline	1
S0017	C0020	16	-26	0	0	28	-44	0	0	0	0	1	baseline	1
S0017	C0020	17	-25	0	0	29	-43	0	0	0	16.431	1	baseline	1
S0017	C0020	18	-24	0	0	30	-42	0	0	0	4.775	1	baseline	1
S0017	C0020	19	-23	0	0	31	-41	0	0	0	0	1	baseline	1
S0017	C0020	20	-22	0	0	35	-37	0	0	0	0	1	baseline	1
S0017	C0020	21	-21	0	0	36	-36	0	0	0	4.755	1	baseline	1
S0017	C0020	22	-20	0	0	37	-35	0	0	0	21.3	1	baseline	1
S0017	C0020	23	-19	0	0	38	-34	0	0	0	1.982	1	baseline	1
S0017	C0020	24	-18	0	0	42	-30	0	0	0	16.075	1	baseline	1
S0017	C0020	25	-17	0	0	43	-29	0	0	0	1.663	1	baseline	1
S0017	C0020	26	-16	0	0	44	-28	0	0	0	0	1	baseline	1
S0017	C0020	27	-15	0	0	45	-27	0	0	0	0	1	baseline	1
S0017	C0020	28	-14	0	0	49	-23	0	0	0	9.297	1	baseline	1
S0017	C0020	29	-13	0	0	50	-22	0	0	0	1.628	1	baseline	1
S0017	C0020	30	-12	0	0	51	-21	0	0	0	23.996	1	baseline	1
S0017	C0020	31	-11	0	0	52	-20	0	0	0	1.92	1	baseline	1
S0017	C0020	32	-10	0	0	56	-16	0	0	0	9.27	1	baseline	1
S0017	C0020	33	-9	0	0	57	-15	0	0	0	46.35	1	baseline	1
S0017	C0020	34	-8	0	0	58	-14	0	0	0	1.899	1	baseline	1
S0017	C0020	35	-7	0	0	59	-13	0	0	0	47.256	1	baseline	1
S0017	C0020	36	-6	0	0	63	-9	0	0	0	9.241	1	baseline	1
S0017	C0020	37	-5	0	0	64	-8	0	0	0	0	1	baseline	1
S0017	C0020	38	-4	0	0	65	-7	0	0	0	0	1	baseline	1
S0017	C0020	39	-3	0	0	66	-6	0	0	0	0	1	baseline	1
S0017	C0020	40	-2	0	0	70	-2	0	0	0	2.164	1	baseline	1
S0017	C0020	41	-1	0	0	71	-1	0	0	0	0	1	baseline	1
S0017	C0020	42	0	0	0	72	0	0	0	1	1.53	1	intervention 1	1
S0017	C0020	43	1	1	0	73	1	1	0	1	2.136	1	intervention 1	1
S0017	C0020	44	2	2	0	77	5	5	0	1	0	1	intervention 1	1
S0017	C0020	45	3	3	0	78	6	6	0	1	1.815	1	intervention 1	1
S0017	C0020	46	4	4	0	79	7	7	0	1	0	1	intervention 1	1
S0017	C0020	47	5	5	0	80	8	8	0	1	0	1	intervention 1	1
S0017	C0020	48	6	6	0	84	12	12	0	1	NA	1	intervention 1	1
S0017	C0020	49	7	7	0	85	13	13	0	1	NA	1	intervention 1	1
S0017	C0020	50	8	8	0	86	14	14	0	1	NA	1	intervention 1	1
S0017	C0020	51	9	9	0	87	15	15	0	1	2.081	1	intervention 2	1
S0017	C0020	52	10	10	0	91	19	19	0	1	13.721	1	intervention 2	1
S0017	C0020	53	11	11	0	92	20	20	0	1	0	1	intervention 2	1
S0017	C0020	54	12	12	0	93	21	21	0	1	0	1	intervention 2	1
S0017	C0021	0	-42	0	0	0	-72	0	0	0	22.069	1	baseline	1
S0017	C0021	1	-41	0	0	1	-71	0	0	0	6.743	1	baseline	1
S0017	C0021	2	-40	0	0	2	-70	0	0	0	21.762	1	baseline	1
S0017	C0021	3	-39	0	0	3	-69	0	0	0	14.1	1	baseline	1
S0017	C0021	4	-38	0	0	7	-65	0	0	0	11.648	1	baseline	1
S0017	C0021	5	-37	0	0	8	-64	0	0	0	22.375	1	baseline	1
S0017	C0021	6	-36	0	0	9	-63	0	0	0	22.375	1	baseline	1
S0017	C0021	7	-35	0	0	10	-62	0	0	0	11.648	1	baseline	1
S0017	C0021	8	-34	0	0	14	-58	0	0	0	19.617	1	baseline	1
S0017	C0021	9	-33	0	0	15	-57	0	0	0	0	1	baseline	1
S0017	C0021	10	-32	0	0	16	-56	0	0	0	9.195	1	baseline	1
S0017	C0021	11	-31	0	0	17	-55	0	0	0	0	1	baseline	1
S0017	C0021	12	-30	0	0	21	-51	0	0	0	14.1	1	baseline	1
S0017	C0021	13	-29	0	0	22	-50	0	0	0	1.533	1	baseline	1
S0017	C0021	14	-28	0	0	23	-49	0	0	0	7.356	1	baseline	1
S0017	C0021	15	-27	0	0	24	-48	0	0	0	22.069	1	baseline	1
S0017	C0021	16	-26	0	0	28	-44	0	0	0	14.713	1	baseline	1
S0017	C0021	17	-25	0	0	29	-43	0	0	0	9.195	1	baseline	1
S0017	C0021	18	-24	0	0	30	-42	0	0	0	62.529	1	baseline	1
S0017	C0021	19	-23	0	0	31	-41	0	0	0	9.502	1	baseline	1
S0017	C0021	20	-22	0	0	35	-37	0	0	0	1.839	1	baseline	1
S0017	C0021	21	-21	0	0	36	-36	0	0	0	6.743	1	baseline	1
S0017	C0021	22	-20	0	0	37	-35	0	0	0	14.406	1	baseline	1
S0017	C0021	23	-19	0	0	38	-34	0	0	0	31.571	1	baseline	1
S0017	C0021	24	-18	0	0	42	-30	0	0	0	7.05	1	baseline	1
S0017	C0021	25	-17	0	0	43	-29	0	0	0	19.31	1	baseline	1
S0017	C0021	26	-16	0	0	44	-28	0	0	0	9.808	1	baseline	1
S0017	C0021	27	-15	0	0	45	-27	0	0	0	14.1	1	baseline	1
S0017	C0021	28	-14	0	0	49	-23	0	0	0	3.372	1	baseline	1
S0017	C0021	29	-13	0	0	50	-22	0	0	0	16.858	1	baseline	1
S0017	C0021	30	-12	0	0	51	-21	0	0	0	4.598	1	baseline	1
S0017	C0021	31	-11	0	0	52	-20	0	0	0	1.839	1	baseline	1
S0017	C0021	32	-10	0	0	56	-16	0	0	0	19.31	1	baseline	1
S0017	C0021	33	-9	0	0	57	-15	0	0	0	0	1	baseline	1
S0017	C0021	34	-8	0	0	58	-14	0	0	0	2.146	1	baseline	1
S0017	C0021	35	-7	0	0	59	-13	0	0	0	27.586	1	baseline	1
S0017	C0021	36	-6	0	0	63	-9	0	0	0	0	1	baseline	1
S0017	C0021	37	-5	0	0	64	-8	0	0	0	0	1	baseline	1
S0017	C0021	38	-4	0	0	65	-7	0	0	0	0	1	baseline	1
S0017	C0021	39	-3	0	0	66	-6	0	0	0	44.444	1	baseline	1
S0017	C0021	40	-2	0	0	70	-2	0	0	0	27.28	1	baseline	1
S0017	C0021	41	-1	0	0	71	-1	0	0	0	0	1	baseline	1
S0017	C0021	42	0	0	0	72	0	0	0	1	2.146	1	intervention 1	1
S0017	C0021	43	1	1	0	73	1	1	0	1	4.598	1	intervention 1	1
S0017	C0021	44	2	2	0	77	5	5	0	1	0	1	intervention 1	1
S0017	C0021	45	3	3	0	78	6	6	0	1	1.533	1	intervention 1	1
S0017	C0021	46	4	4	0	79	7	7	0	1	2.452	1	intervention 1	1
S0017	C0021	47	5	5	0	80	8	8	0	1	10.115	1	intervention 1	1
S0017	C0021	48	6	6	0	84	12	12	0	1	3.985	1	intervention 1	1
S0017	C0021	49	7	7	0	85	13	13	0	1	4.291	1	intervention 1	1
S0017	C0021	50	8	8	0	86	14	14	0	1	NA	1	intervention 1	1
S0017	C0021	51	9	9	0	87	15	15	0	1	4.291	1	intervention 2	1
S0017	C0021	52	10	10	0	91	19	19	0	1	11.954	1	intervention 2	1
S0017	C0021	53	11	11	0	92	20	20	0	1	4.598	1	intervention 2	1
S0017	C0021	54	12	12	0	93	21	21	0	1	9.808	1	intervention 2	1
S0017	C0021	55	13	13	0	94	22	22	0	1	31.571	1	intervention 2	1
S0017	C0021	56	14	14	0	98	26	26	0	1	0	1	intervention 2	1
S0017	C0021	57	15	15	0	99	27	27	0	1	0	1	intervention 2	1
S0024	C0025	0	-5	0	0	0	-14	0	0	0	40	1	baseline	1
S0024	C0025	1	-4	0	0	1	-13	0	0	0	36	1	baseline	1
S0024	C0025	2	-3	0	0	2	-12	0	0	0	30	1	baseline	1
S0024	C0025	3	-2	0	0	7	-7	0	0	0	50	1	baseline	1
S0024	C0025	4	-1	0	0	9	-5	0	0	0	38	1	baseline	1
S0024	C0025	5	0	0	0	14	0	0	0	1	NA	1	intervention	1
S0024	C0025	6	1	1	0	15	1	1	0	1	28	1	intervention	1
S0024	C0025	7	2	2	0	17	3	3	0	1	30	1	intervention	1
S0024	C0025	8	3	3	0	21	7	7	0	1	25	1	intervention	1
S0024	C0025	9	4	4	0	22	8	8	0	1	20	1	intervention	1
S0024	C0025	10	5	5	0	25	11	11	0	1	23	1	intervention	1
S0024	C0025	11	6	6	0	28	14	14	0	1	17	1	intervention	1
S0024	C0025	12	7	7	0	29	15	15	0	1	39	1	intervention	1
S0024	C0025	13	8	8	0	30	16	16	0	1	23	1	intervention	1
S0024	C0025	14	9	9	0	31	17	17	0	1	9	1	intervention	1
S0024	C0025	15	10	10	0	35	21	21	0	1	20	1	intervention	1
S0024	C0025	16	11	11	0	42	28	28	0	1	20	1	intervention	1
S0024	C0025	17	12	12	0	44	30	30	0	1	4	1	intervention	1
S0024	C0025	18	13	13	0	53	39	39	0	2	7	1	follow-up	1
S0024	C0025	19	14	14	1	59	45	45	6	2	14	1	follow-up	1
S0024	C0026	0	-9	0	0	0	-23	0	0	0	NA	1	baseline	1
S0024	C0026	1	-8	0	0	1	-22	0	0	0	35	1	baseline	1
S0024	C0026	2	-7	0	0	2	-21	0	0	0	42	1	baseline	1
S0024	C0026	3	-6	0	0	7	-16	0	0	0	35	1	baseline	1
S0024	C0026	4	-5	0	0	10	-13	0	0	0	48	1	baseline	1
S0024	C0026	5	-4	0	0	14	-9	0	0	0	58	1	baseline	1
S0024	C0026	6	-3	0	0	15	-8	0	0	0	40	1	baseline	1
S0024	C0026	7	-2	0	0	16	-7	0	0	0	32	1	baseline	1
S0024	C0026	8	-1	0	0	18	-5	0	0	0	56	1	baseline	1
S0024	C0026	9	0	0	0	23	0	0	0	1	12	1	intervention	1
S0024	C0026	10	1	1	0	24	1	1	0	1	28	1	intervention	1
S0024	C0026	11	2	2	0	25	2	2	0	1	65	1	intervention	1
S0024	C0026	12	3	3	0	28	5	5	0	1	14	1	intervention	1
S0024	C0026	13	4	4	0	29	6	6	0	1	10	1	intervention	1
S0024	C0026	14	5	5	0	32	9	9	0	1	20	1	intervention	1
S0024	C0026	15	6	6	0	35	12	12	0	1	29	1	intervention	1
S0024	C0026	16	7	7	0	36	13	13	0	1	19	1	intervention	1
S0024	C0026	17	8	8	0	37	14	14	0	1	15	1	intervention	1
S0024	C0026	18	9	9	0	42	19	19	0	1	11	1	intervention	1
S0024	C0026	19	10	10	0	44	21	21	0	1	30	1	intervention	1
S0024	C0026	20	11	11	0	49	26	26	0	1	10	1	intervention	1
S0024	C0026	21	12	12	0	50	27	27	0	1	10	1	intervention	1
S0024	C0026	22	13	13	0	51	28	28	0	1	35	1	intervention	1
S0024	C0026	23	14	14	0	57	34	34	0	2	27	1	follow-up	1
S0024	C0027	0	-13	0	0	0	-33	0	0	0	55	1	baseline	1
S0024	C0027	1	-12	0	0	5	-28	0	0	0	75	1	baseline	1
S0024	C0027	2	-11	0	0	6	-27	0	0	0	65	1	baseline	1
S0024	C0027	3	-10	0	0	7	-26	0	0	0	40	1	baseline	1
S0024	C0027	4	-9	0	0	8	-25	0	0	0	18	1	baseline	1
S0024	C0027	5	-8	0	0	12	-21	0	0	0	25	1	baseline	1
S0024	C0027	6	-7	0	0	13	-20	0	0	0	35	1	baseline	1
S0024	C0027	7	-6	0	0	15	-18	0	0	0	100	1	baseline	1
S0024	C0027	8	-5	0	0	16	-17	0	0	0	28	1	baseline	1
S0024	C0027	9	-4	0	0	20	-13	0	0	0	32	1	baseline	1
S0024	C0027	10	-3	0	0	21	-12	0	0	0	35	1	baseline	1
S0024	C0027	11	-2	0	0	22	-11	0	0	0	30	1	baseline	1
S0024	C0027	12	-1	0	0	23	-10	0	0	0	55	1	baseline	1
S0024	C0027	13	0	0	0	33	0	0	0	1	20	1	intervention	1
S0024	C0027	14	1	1	0	34	1	1	0	1	5	1	intervention	1
S0024	C0027	15	2	2	0	35	2	2	0	1	20	1	intervention	1
S0024	C0027	16	3	3	0	40	7	7	0	1	17	1	intervention	1
S0024	C0027	17	4	4	0	42	9	9	0	1	32	1	intervention	1
S0024	C0027	18	5	5	0	43	10	10	0	1	11	1	intervention	1
S0024	C0027	19	6	6	0	49	16	16	0	1	42	1	intervention	1
S0024	C0027	20	7	7	0	50	17	17	0	1	35	1	intervention	1
S0024	C0027	21	8	8	0	51	18	18	0	1	16	1	intervention	1
S0024	C0027	22	9	9	0	56	23	23	0	1	17	1	intervention	1
S0024	C0027	23	10	10	0	58	25	25	0	1	20	1	intervention	1
S0024	C0027	24	11	11	0	62	29	29	0	2	21	1	follow-up	1
S0026	C0028	0	-3	0	0	0	-14	0	0	0	10	0	baseline	1
S0026	C0028	1	-2	0	0	1	-13	0	0	0	12	0	baseline	1
S0026	C0028	2	-1	0	0	2	-12	0	0	0	8	0	baseline	1
S0026	C0028	3	0	0	0	14	0	0	0	1	7	0	intervention 1	1
S0026	C0028	4	1	1	0	15	1	1	0	1	6	0	intervention 1	1
S0026	C0028	5	2	2	0	16	2	2	0	1	5	0	intervention 1	1
S0026	C0028	6	3	3	0	17	3	3	0	1	9	0	intervention 1	1
S0026	C0028	7	4	4	0	21	7	7	0	1	7	0	intervention 1	1
S0026	C0028	8	5	5	0	22	8	8	0	1	0	0	intervention 2	1
S0026	C0028	9	6	6	0	23	9	9	0	1	2	0	intervention 2	1
S0026	C0028	10	7	7	0	24	10	10	0	1	1	0	intervention 2	1
S0026	C0028	11	8	8	0	25	11	11	0	1	0	0	intervention 2	1
S0026	C0028	12	9	9	0	42	25	25	14	2	2	0	follow-up	1
S0026	C0028	13	10	10	1	43	26	26	15	2	1	0	follow-up	1
S0026	C0028	14	11	11	2	44	27	27	16	2	0	0	follow-up	1
S0026	C0028	15	12	12	3	45	28	28	17	2	1	0	follow-up	1
S0026	C0028	16	13	13	4	46	29	29	18	2	1	0	follow-up	1
S0026	C0029	0	-3	0	0	0	-14	0	0	0	7	0	baseline	1
S0026	C0029	1	-2	0	0	1	-13	0	0	0	9	0	baseline	1
S0026	C0029	2	-1	0	0	2	-12	0	0	0	7	0	baseline	1
S0026	C0029	3	0	0	0	3	-11	0	0	0	7	0	baseline	1
S0026	C0029	4	0	0	0	14	0	0	0	1	0	0	intervention 1	1
S0026	C0029	5	1	1	0	15	1	1	0	1	2	0	intervention 1	1
S0026	C0029	6	2	2	0	16	2	2	0	1	8	0	intervention 1	1
S0026	C0029	7	3	3	0	17	3	3	0	1	0	0	intervention 1	1
S0026	C0029	8	4	4	0	18	4	4	0	1	9	0	intervention 1	1
S0026	C0029	9	5	5	0	21	7	7	0	1	9	0	intervention 2	1
S0026	C0029	10	6	6	0	22	8	8	0	1	1	0	intervention 2	1
S0026	C0029	11	7	7	0	23	9	9	0	1	3	0	intervention 2	1
S0026	C0029	12	8	8	0	24	10	10	0	1	2	0	intervention 2	1
S0026	C0029	13	9	9	0	42	25	25	14	2	4	0	follow-up	1
S0026	C0029	14	10	10	1	43	26	26	15	2	2	0	follow-up	1
S0026	C0029	15	11	11	2	44	27	27	16	2	3	0	follow-up	1
S0026	C0029	16	12	12	3	45	28	28	17	2	9	0	follow-up	1
S0026	C0030	0	-5	0	0	0	-14	0	0	0	19	0	baseline	1
S0026	C0030	1	-4	0	0	1	-13	0	0	0	21	0	baseline	1
S0026	C0030	2	-3	0	0	2	-12	0	0	0	20	0	baseline	1
S0026	C0030	3	-2	0	0	3	-11	0	0	0	23	0	baseline	1
S0026	C0030	4	-1	0	0	4	-10	0	0	0	12	0	baseline	1
S0026	C0030	5	0	0	0	14	0	0	0	1	11	0	intervention 1	1
S0026	C0030	6	1	1	0	15	1	1	0	1	9	0	intervention 1	1
S0026	C0030	7	2	2	0	16	2	2	0	1	3	0	intervention 1	1
S0026	C0030	8	3	3	0	17	3	3	0	1	3	0	intervention 1	1
S0026	C0030	9	4	4	0	18	4	4	0	1	4	0	intervention 1	1
S0026	C0030	10	5	5	0	21	7	7	0	1	12	0	intervention 2	1
S0026	C0030	11	6	6	0	22	8	8	0	1	13	0	intervention 2	1
S0026	C0030	12	7	7	0	23	9	9	0	1	11	0	intervention 2	1
S0026	C0030	13	8	8	0	24	10	10	0	1	13	0	intervention 2	1
S0026	C0030	14	9	9	0	25	11	11	0	1	NA	0	intervention 2	1
S0026	C0030	15	10	10	0	42	25	25	14	2	1	0	follow-up	1
S0026	C0030	16	11	11	1	43	26	26	15	2	15	0	follow-up	1
S0026	C0030	17	12	12	2	44	27	27	16	2	0	0	follow-up	1
S0028	C0031	0	-7	0	0	0	-24.5	0	0	0	15.143	0	baseline	1
S0028	C0031	1	-6	0	0	3.5	-21	0	0	0	35.714	0	baseline	1
S0028	C0031	2	-5	0	0	7	-17.5	0	0	0	17.714	0	baseline	1
S0028	C0031	3	-4	0	0	10.5	-14	0	0	0	0	0	baseline	1
S0028	C0031	4	-3	0	0	14	-10.5	0	0	0	16	0	baseline	1
S0028	C0031	5	-2	0	0	17.5	-7	0	0	0	10	0	baseline	1
S0028	C0031	6	-1	0	0	21	-3.5	0	0	0	4	0	baseline	1
S0028	C0031	7	0	0	0	24.5	0	0	0	1	0	0	intervention	1
S0028	C0031	8	1	1	0	28	3.5	3.5	0	1	0	0	intervention	1
S0028	C0031	9	2	2	0	31.5	7	7	0	1	0	0	intervention	1
S0028	C0031	10	3	3	0	35	10.5	10.5	0	1	0	0	intervention	1
S0028	C0031	11	4	4	0	38.5	14	14	0	1	2.286	0	intervention	1
S0028	C0031	12	5	5	0	42	17.5	17.5	0	1	0	0	intervention	1
S0028	C0031	13	6	6	0	45.5	21	21	0	1	0	0	intervention	1
S0028	C0031	14	7	7	0	49	24.5	24.5	0	1	0	0	intervention	1
S0028	C0031	15	8	8	0	52.5	28	28	0	1	0	0	intervention	1
S0028	C0031	16	9	9	0	56	31.5	31.5	0	1	0	0	intervention	1
S0028	C0031	17	10	10	0	59.5	35	35	0	2	0	0	maintenance	1
S0028	C0031	18	11	11	1	63	38.5	38.5	3.5	2	0	0	maintenance	1
S0028	C0031	19	12	12	2	66.5	42	42	7	2	0	0	maintenance	1
S0028	C0031	20	13	13	3	70	45.5	45.5	10.5	2	0	0	maintenance	1
S0028	C0031	21	14	14	4	73.5	49	49	14	2	4.857	0	maintenance	1
S0028	C0031	22	15	15	5	77	52.5	52.5	17.5	2	2.286	0	maintenance	1
S0028	C0031	23	16	16	6	80.5	56	56	21	2	0	0	maintenance	1
S0028	C0031	24	17	17	7	84	59.5	59.5	24.5	2	0	0	maintenance	1
S0028	C0031	25	18	18	8	87.5	63	63	28	2	0	0	maintenance	1
S0028	C0031	26	19	19	9	91	66.5	66.5	31.5	2	0	0	maintenance	1
S0028	C0031	27	20	20	10	94.5	70	70	35	2	0	0	maintenance	1
S0028	C0031	28	21	21	11	98	73.5	73.5	38.5	2	0	0	maintenance	1
S0028	C0031	29	22	22	12	101.5	77	77	42	2	0	0	maintenance	1
S0028	C0031	30	23	23	13	105	80.5	80.5	45.5	2	0	0	maintenance	1
S0028	C0031	31	24	24	14	108.5	84	84	49	2	0	0	maintenance	1
S0028	C0031	32	25	25	15	112	87.5	87.5	52.5	2	0	0	maintenance	1
S0028	C0032	0	-10	0	0	0	-35	0	0	0	62.018	0	baseline	1
S0028	C0032	1	-9	0	0	3.5	-31.5	0	0	0	90.092	0	baseline	1
S0028	C0032	2	-8	0	0	7	-28	0	0	0	57.89	0	baseline	1
S0028	C0032	3	-7	0	0	10.5	-24.5	0	0	0	39.725	0	baseline	1
S0028	C0032	4	-6	0	0	14	-21	0	0	0	56.239	0	baseline	1
S0028	C0032	5	-5	0	0	17.5	-17.5	0	0	0	38.899	0	baseline	1
S0028	C0032	6	-4	0	0	21	-14	0	0	0	78.532	0	baseline	1
S0028	C0032	7	-3	0	0	24.5	-10.5	0	0	0	11.651	0	baseline	1
S0028	C0032	8	-2	0	0	28	-7	0	0	0	80.183	0	baseline	1
S0028	C0032	9	-1	0	0	31.5	-3.5	0	0	0	49.633	0	baseline	1
S0028	C0032	10	0	0	0	35	0	0	0	1	24.862	0	intervention	1
S0028	C0032	11	1	1	0	38.5	3.5	3.5	0	1	7.523	0	intervention	1
S0028	C0032	12	2	2	0	42	7	7	0	1	22.385	0	intervention	1
S0028	C0032	13	3	3	0	45.5	10.5	10.5	0	1	14.128	0	intervention	1
S0028	C0032	14	4	4	0	49	14	14	0	1	12.477	0	intervention	1
S0028	C0032	15	5	5	0	52.5	17.5	17.5	0	1	22.385	0	intervention	1
S0028	C0032	16	6	6	0	56	21	21	0	1	17.431	0	intervention	1
S0028	C0032	17	7	7	0	59.5	24.5	24.5	0	1	8.349	0	intervention	1
S0028	C0032	18	8	8	0	63	28	28	0	1	30.642	0	intervention	1
S0028	C0032	19	9	9	0	66.5	31.5	31.5	0	1	19.908	0	intervention	1
S0028	C0032	20	10	10	0	70	35	35	0	2	10.826	0	maintenance	1
S0028	C0032	21	11	11	1	73.5	38.5	38.5	3.5	2	8.349	0	maintenance	1
S0028	C0032	22	12	12	2	77	42	42	7	2	17.431	0	maintenance	1
S0028	C0032	23	13	13	3	80.5	45.5	45.5	10.5	2	8.349	0	maintenance	1
S0028	C0032	24	14	14	4	84	49	49	14	2	24.037	0	maintenance	1
S0028	C0032	25	15	15	5	87.5	52.5	52.5	17.5	2	5.046	0	maintenance	1
S0028	C0032	26	16	16	6	91	56	56	21	2	20.734	0	maintenance	1
S0028	C0032	27	17	17	7	94.5	59.5	59.5	24.5	2	25.688	0	maintenance	1
S0028	C0032	28	18	18	8	98	63	63	28	2	16.606	0	maintenance	1
S0028	C0032	29	19	19	9	101.5	66.5	66.5	31.5	2	18.257	0	maintenance	1
S0028	C0032	30	20	20	10	105	70	70	35	2	24.037	0	maintenance	1
S0028	C0032	31	21	21	11	108.5	73.5	73.5	38.5	2	18.257	0	maintenance	1
S0028	C0032	32	22	22	12	112	77	77	42	2	17.431	0	maintenance	1
S0028	C0033	0	-14	0	0	0	-49	0	0	0	32.075	0	baseline	1
S0028	C0033	1	-13	0	0	3.5	-45.5	0	0	0	48.208	0	baseline	1
S0028	C0033	2	-12	0	0	7	-42	0	0	0	49.906	0	baseline	1
S0028	C0033	3	-11	0	0	10.5	-38.5	0	0	0	34.623	0	baseline	1
S0028	C0033	4	-10	0	0	14	-35	0	0	0	57.547	0	baseline	1
S0028	C0033	5	-9	0	0	17.5	-31.5	0	0	0	54.151	0	baseline	1
S0028	C0033	6	-8	0	0	21	-28	0	0	0	15.943	0	baseline	1
S0028	C0033	7	-7	0	0	24.5	-24.5	0	0	0	39.717	0	baseline	1
S0028	C0033	8	-6	0	0	28	-21	0	0	0	96.604	0	baseline	1
S0028	C0033	9	-5	0	0	31.5	-17.5	0	0	0	59.245	0	baseline	1
S0028	C0033	10	-4	0	0	35	-14	0	0	0	41.415	0	baseline	1
S0028	C0033	11	-3	0	0	38.5	-10.5	0	0	0	32.075	0	baseline	1
S0028	C0033	12	-2	0	0	42	-7	0	0	0	55.849	0	baseline	1
S0028	C0033	13	-1	0	0	45.5	-3.5	0	0	0	16.792	0	baseline	1
S0028	C0033	14	0	0	0	49	0	0	0	1	10.849	0	intervention	1
S0028	C0033	15	1	1	0	52.5	3.5	3.5	0	1	42.264	0	intervention	1
S0028	C0033	16	2	2	0	56	7	7	0	1	9.151	0	intervention	1
S0028	C0033	17	3	3	0	59.5	10.5	10.5	0	1	10.849	0	intervention	1
S0028	C0033	18	4	4	0	63	14	14	0	1	33.774	0	intervention	1
S0028	C0033	19	5	5	0	66.5	17.5	17.5	0	1	4.906	0	intervention	1
S0028	C0033	20	6	6	0	70	21	21	0	1	32.925	0	intervention	1
S0028	C0033	21	7	7	0	73.5	24.5	24.5	0	1	12.547	0	intervention	1
S0028	C0033	22	8	8	0	77	28	28	0	1	46.509	0	intervention	1
S0028	C0033	23	9	9	0	80.5	31.5	31.5	0	1	26.981	0	intervention	1
S0028	C0033	24	10	10	0	84	35	35	0	2	0	0	maintenance	1
S0028	C0033	25	11	11	1	87.5	38.5	38.5	3.5	2	24.434	0	maintenance	1
S0028	C0033	26	12	12	2	91	42	42	7	2	9.151	0	maintenance	1
S0028	C0033	27	13	13	3	94.5	45.5	45.5	10.5	2	4.906	0	maintenance	1
S0028	C0033	28	14	14	4	98	49	49	14	2	13.396	0	maintenance	1
S0028	C0033	29	15	15	5	101.5	52.5	52.5	17.5	2	26.981	0	maintenance	1
S0028	C0033	30	16	16	6	105	56	56	21	2	18.491	0	maintenance	1
S0028	C0033	31	17	17	7	108.5	59.5	59.5	24.5	2	20.189	0	maintenance	1
S0028	C0033	32	18	18	8	112	63	63	28	2	13.396	0	maintenance	1
S0028	C0034	0	-16	0	0	0	-56	0	0	0	18.738	0	baseline	1
S0028	C0034	1	-15	0	0	3.5	-52.5	0	0	0	18.738	0	baseline	1
S0028	C0034	2	-14	0	0	7	-49	0	0	0	44.951	0	baseline	1
S0028	C0034	3	-13	0	0	10.5	-45.5	0	0	0	43.204	0	baseline	1
S0028	C0034	4	-12	0	0	14	-42	0	0	0	25.728	0	baseline	1
S0028	C0034	5	-11	0	0	17.5	-38.5	0	0	0	30.971	0	baseline	1
S0028	C0034	6	-10	0	0	21	-35	0	0	0	3.01	0	baseline	1
S0028	C0034	7	-9	0	0	24.5	-31.5	0	0	0	51.942	0	baseline	1
S0028	C0034	8	-8	0	0	28	-28	0	0	0	34.466	0	baseline	1
S0028	C0034	9	-7	0	0	31.5	-24.5	0	0	0	11.748	0	baseline	1
S0028	C0034	10	-6	0	0	35	-21	0	0	0	28.35	0	baseline	1
S0028	C0034	11	-5	0	0	38.5	-17.5	0	0	0	26.602	0	baseline	1
S0028	C0034	12	-4	0	0	42	-14	0	0	0	25.728	0	baseline	1
S0028	C0034	13	-3	0	0	45.5	-10.5	0	0	0	18.738	0	baseline	1
S0028	C0034	14	-2	0	0	49	-7	0	0	0	59.806	0	baseline	1
S0028	C0034	15	-1	0	0	52.5	-3.5	0	0	0	28.35	0	baseline	1
S0028	C0034	16	0	0	0	56	0	0	0	1	2.136	0	intervention	1
S0028	C0034	17	1	1	0	59.5	3.5	3.5	0	1	3.883	0	intervention	1
S0028	C0034	18	2	2	0	63	7	7	0	1	2.136	0	intervention	1
S0028	C0034	19	3	3	0	66.5	10.5	10.5	0	1	2.136	0	intervention	1
S0028	C0034	20	4	4	0	70	14	14	0	1	3.883	0	intervention	1
S0028	C0034	21	5	5	0	73.5	17.5	17.5	0	1	1.262	0	intervention	1
S0028	C0034	22	6	6	0	77	21	21	0	1	3.01	0	intervention	1
S0028	C0034	23	7	7	0	80.5	24.5	24.5	0	1	3.883	0	intervention	1
S0028	C0034	24	8	8	0	84	28	28	0	1	3.883	0	intervention	1
S0028	C0034	25	9	9	0	87.5	31.5	31.5	0	1	3.883	0	intervention	1
S0028	C0034	26	10	10	0	91	35	35	0	2	2.136	0	maintenance	1
S0028	C0034	27	11	11	1	94.5	38.5	38.5	3.5	2	2.136	0	maintenance	1
S0028	C0034	28	12	12	2	98	42	42	7	2	2.136	0	maintenance	1
S0028	C0034	29	13	13	3	101.5	45.5	45.5	10.5	2	3.01	0	maintenance	1
S0028	C0034	30	14	14	4	105	49	49	14	2	4.757	0	maintenance	1
S0028	C0034	31	15	15	5	108.5	52.5	52.5	17.5	2	3.01	0	maintenance	1
S0028	C0034	32	16	16	6	112	56	56	21	2	3.883	0	maintenance	1
S0028	C0035	0	-20	0	0	0	-70	0	0	0	16.923	0	baseline	1
S0028	C0035	1	-19	0	0	3.5	-66.5	0	0	0	17.788	0	baseline	1
S0028	C0035	2	-18	0	0	7	-63	0	0	0	3.077	0	baseline	1
S0028	C0035	3	-17	0	0	10.5	-59.5	0	0	0	30.769	0	baseline	1
S0028	C0035	4	-16	0	0	14	-56	0	0	0	4.808	0	baseline	1
S0028	C0035	5	-15	0	0	17.5	-52.5	0	0	0	31.635	0	baseline	1
S0028	C0035	6	-14	0	0	21	-49	0	0	0	17.788	0	baseline	1
S0028	C0035	7	-13	0	0	24.5	-45.5	0	0	0	26.442	0	baseline	1
S0028	C0035	8	-12	0	0	28	-42	0	0	0	16.923	0	baseline	1
S0028	C0035	9	-11	0	0	31.5	-38.5	0	0	0	42.019	0	baseline	1
S0028	C0035	10	-10	0	0	35	-35	0	0	0	27.308	0	baseline	1
S0028	C0035	11	-9	0	0	38.5	-31.5	0	0	0	18.654	0	baseline	1
S0028	C0035	12	-8	0	0	42	-28	0	0	0	58.462	0	baseline	1
S0028	C0035	13	-7	0	0	45.5	-24.5	0	0	0	25.577	0	baseline	1
S0028	C0035	14	-6	0	0	49	-21	0	0	0	50.673	0	baseline	1
S0028	C0035	15	-5	0	0	52.5	-17.5	0	0	0	77.5	0	baseline	1
S0028	C0035	16	-4	0	0	56	-14	0	0	0	49.808	0	baseline	1
S0028	C0035	17	-3	0	0	59.5	-10.5	0	0	0	53.269	0	baseline	1
S0028	C0035	18	-2	0	0	63	-7	0	0	0	44.615	0	baseline	1
S0028	C0035	19	-1	0	0	66.5	-3.5	0	0	0	63.654	0	baseline	1
S0028	C0035	20	0	0	0	70	0	0	0	1	1.346	0	intervention	1
S0028	C0035	21	1	1	0	73.5	3.5	3.5	0	1	4.808	0	intervention	1
S0028	C0035	22	2	2	0	77	7	7	0	1	32.5	0	intervention	1
S0028	C0035	23	3	3	0	80.5	10.5	10.5	0	1	5.673	0	intervention	1
S0028	C0035	24	4	4	0	84	14	14	0	1	8.269	0	intervention	1
S0028	C0035	25	5	5	0	87.5	17.5	17.5	0	1	4.808	0	intervention	1
S0028	C0035	26	6	6	0	91	21	21	0	1	9.135	0	intervention	1
S0028	C0035	27	7	7	0	94.5	24.5	24.5	0	1	4.808	0	intervention	1
S0028	C0035	28	8	8	0	98	28	28	0	1	4.808	0	intervention	1
S0028	C0035	29	9	9	0	101.5	31.5	31.5	0	1	2.212	0	intervention	1
S0028	C0035	30	10	10	0	105	35	35	0	2	3.942	0	maintenance	1
S0028	C0035	31	11	11	1	108.5	38.5	38.5	3.5	2	2.212	0	maintenance	1
S0028	C0035	32	12	12	2	112	42	42	7	2	3.942	0	maintenance	1
S0028	C0036	0	-22	0	0	0	-77	0	0	0	16	0	baseline	1
S0028	C0036	1	-21	0	0	3.5	-73.5	0	0	0	12.571	0	baseline	1
S0028	C0036	2	-20	0	0	7	-70	0	0	0	62.286	0	baseline	1
S0028	C0036	3	-19	0	0	10.5	-66.5	0	0	0	42.571	0	baseline	1
S0028	C0036	4	-18	0	0	14	-63	0	0	0	56.286	0	baseline	1
S0028	C0036	5	-17	0	0	17.5	-59.5	0	0	0	24.571	0	baseline	1
S0028	C0036	6	-16	0	0	21	-56	0	0	0	27.143	0	baseline	1
S0028	C0036	7	-15	0	0	24.5	-52.5	0	0	0	11.714	0	baseline	1
S0028	C0036	8	-14	0	0	28	-49	0	0	0	30.571	0	baseline	1
S0028	C0036	9	-13	0	0	31.5	-45.5	0	0	0	43.429	0	baseline	1
S0028	C0036	10	-12	0	0	35	-42	0	0	0	34.857	0	baseline	1
S0028	C0036	11	-11	0	0	38.5	-38.5	0	0	0	43.429	0	baseline	1
S0028	C0036	12	-10	0	0	42	-35	0	0	0	25.429	0	baseline	1
S0028	C0036	13	-9	0	0	45.5	-31.5	0	0	0	33.143	0	baseline	1
S0028	C0036	14	-8	0	0	49	-28	0	0	0	44.286	0	baseline	1
S0028	C0036	15	-7	0	0	52.5	-24.5	0	0	0	3.143	0	baseline	1
S0028	C0036	16	-6	0	0	56	-21	0	0	0	41.714	0	baseline	1
S0028	C0036	17	-5	0	0	59.5	-17.5	0	0	0	45.143	0	baseline	1
S0028	C0036	18	-4	0	0	63	-14	0	0	0	10	0	baseline	1
S0028	C0036	19	-3	0	0	66.5	-10.5	0	0	0	22	0	baseline	1
S0028	C0036	20	-2	0	0	70	-7	0	0	0	50.286	0	baseline	1
S0028	C0036	21	-1	0	0	73.5	-3.5	0	0	0	34.857	0	baseline	1
S0028	C0036	22	0	0	0	77	0	0	0	1	1.429	0	intervention	1
S0028	C0036	23	1	1	0	80.5	3.5	3.5	0	1	4	0	intervention	1
S0028	C0036	24	2	2	0	84	7	7	0	1	8.286	0	intervention	1
S0028	C0036	25	3	3	0	87.5	10.5	10.5	0	1	12.571	0	intervention	1
S0028	C0036	26	4	4	0	91	14	14	0	1	4	0	intervention	1
S0028	C0036	27	5	5	0	94.5	17.5	17.5	0	1	4	0	intervention	1
S0028	C0036	28	6	6	0	98	21	21	0	1	4	0	intervention	1
S0028	C0036	29	7	7	0	101.5	24.5	24.5	0	1	4.857	0	intervention	1
S0028	C0036	30	8	8	0	105	28	28	0	1	3.143	0	intervention	1
S0028	C0036	31	9	9	0	108.5	31.5	31.5	0	1	8.286	0	intervention	1
S0028	C0036	32	10	10	0	112	35	35	0	2	4	0	maintenance	1
S0037	C0039	1	-6	0	0	0	-14	0	0	0	5	0	baseline	1
S0037	C0039	2	-5	0	0	2.33333	-11.6667	0	0	0	5	0	baseline	1
S0037	C0039	3	-4	0	0	4.66667	-9.33333	0	0	0	2	0	baseline	1
S0037	C0039	4	-3	0	0	7	-7	0	0	0	6	0	baseline	1
S0037	C0039	5	-2	0	0	9.33333	-4.66667	0	0	0	4	0	baseline	1
S0037	C0039	6	-1	0	0	11.6667	-2.33333	0	0	0	6	0	baseline	1
S0037	C0039	7	0	0	0	14	0	0	0	1	3	0	intervention	1
S0037	C0039	8	1	1	0	16.3333	2.33333	2.33333	0	1	1	0	intervention	1
S0037	C0039	9	2	2	0	18.6667	4.66667	4.66667	0	1	3	0	intervention	1
S0037	C0039	10	3	3	0	21	7	7	0	1	2	0	intervention	1
S0037	C0039	11	4	4	0	23.3333	9.33333	9.33333	0	1	0	0	intervention	1
S0037	C0039	12	5	5	0	25.6667	11.6667	11.6667	0	1	1	0	intervention	1
S0037	C0039	13	6	6	0	42	28	28	14	2	0	0	follow-up	1
S0037	C0039	14	7	7	1	56	42	42	28	2	0	0	follow-up	1
S0037	C0041	1	-6	0	0	0	-14	0	0	0	5	0	baseline	1
S0037	C0041	2	-5	0	0	2.33333	-11.6667	0	0	0	5	0	baseline	1
S0037	C0041	3	-4	0	0	4.66667	-9.33333	0	0	0	6	0	baseline	1
S0037	C0041	4	-3	0	0	7	-7	0	0	0	6	0	baseline	1
S0037	C0041	5	-2	0	0	9.33333	-4.66667	0	0	0	6	0	baseline	1
S0037	C0041	6	-1	0	0	11.6667	-2.33333	0	0	0	6	0	baseline	1
S0037	C0041	7	0	0	0	14	0	0	0	1	4	0	intervention	1
S0037	C0041	8	1	1	0	16.3333	2.33333	2.33333	0	1	1	0	intervention	1
S0037	C0041	9	2	2	0	18.6667	4.66667	4.66667	0	1	1	0	intervention	1
S0037	C0041	10	3	3	0	21	7	7	0	1	0	0	intervention	1
S0037	C0041	11	4	4	0	23.3333	9.33333	9.33333	0	1	0	0	intervention	1
S0037	C0041	12	5	5	0	25.6667	11.6667	11.6667	0	1	0	0	intervention	1
S0037	C0041	13	6	6	0	42	28	28	14	2	0	0	follow-up	1
S0037	C0041	14	7	7	1	56	42	42	28	2	0	0	follow-up	1
S0037	C0042	1	-6	0	0	0	-14	0	0	0	4	0	baseline	1
S0037	C0042	2	-5	0	0	2.33333	-11.6667	0	0	0	4	0	baseline	1
S0037	C0042	3	-4	0	0	4.66667	-9.33333	0	0	0	6	0	baseline	1
S0037	C0042	4	-3	0	0	7	-7	0	0	0	5	0	baseline	1
S0037	C0042	5	-2	0	0	9.33333	-4.66667	0	0	0	6	0	baseline	1
S0037	C0042	6	-1	0	0	11.6667	-2.33333	0	0	0	6	0	baseline	1
S0037	C0042	7	0	0	0	14	0	0	0	1	4	0	intervention	1
S0037	C0042	8	1	1	0	16.3333	2.33333	2.33333	0	1	4	0	intervention	1
S0037	C0042	9	2	2	0	18.6667	4.66667	4.66667	0	1	5	0	intervention	1
S0037	C0042	10	3	3	0	21	7	7	0	1	3	0	intervention	1
S0037	C0042	11	4	4	0	23.3333	9.33333	9.33333	0	1	0	0	intervention	1
S0037	C0042	12	5	5	0	25.6667	11.6667	11.6667	0	1	0	0	intervention	1
S0037	C0042	13	6	6	0	42	28	28	14	2	0	0	follow-up	1
S0037	C0042	14	7	7	1	56	42	42	28	2	0	0	follow-up	1
S0037	C0042	15	8	8	2	84	70	70	56	2	0	0	follow-up	1
S0037	C0042	16	9	9	3	196	182	182	168	2	0	0	follow-up	1
S0038	C0043	0	-1	0	0					0	194	0	pre-test	0
S0038	C0043	1	0	0	0					1	143	0	mid-test	0
S0038	C0043	2	1	1	0					2	84	0	post-test	0
S0038	C0043	3	2	2	1					2	128	0	follow-up	0
S0040	C0044	0	-5	0	0	6	-35	0	0	0	NA	1	baseline	1	0	1
S0040	C0044	1	-4	0	0	13	-28	0	0	0	NA	1	baseline	1	60	1
S0040	C0044	2	-3	0	0	20	-21	0	0	0	73	1	baseline	1	57	1
S0040	C0044	3	-2	0	0	27	-14	0	0	0	44	1	baseline	1	0	1
S0040	C0044	4	-1	0	0	34	-7	0	0	0	75	1	baseline	1	43	1
S0040	C0044	5	0	0	0	41	0	0	0	1	15	1	intervention B1	1	20	1
S0040	C0044	6	1	1	0	48	7	7	0	1	0	1	intervention B1	1	0	1
S0040	C0044	7	2	2	0	55	14	14	0	1	0	1	intervention B1	1	0	1
S0040	C0044	8	3	3	0	62	21	21	0	1	0	1	intervention B2	1	0	1
S0040	C0044	9	4	4	0	69	28	28	0	1	0	1	intervention B2	1	0	1
S0040	C0044	10	5	5	0	76	35	35	0	1	0	1	intervention B2	1	0	1
S0040	C0044	11	6	6	0	83	42	42	0	1	0	1	intervention B2	1	0	1
S0040	C0044	12	7	7	0	90	49	49	0	1	NA	1	follow-up	1	NA	1
S0040	C0044	13	8	8	1	97	56	56	7	2	0	1	follow-up	1	0	1
S0040	C0044	14	9	9	2	104	63	63	14	2	NA	1	follow-up	1	NA	1
S0040	C0044	15	10	10	3	111	70	70	21	2	NA	1	follow-up	1	NA	1
S0040	C0044	16	11	11	4	118	77	77	28	2	0	1	follow-up	1	0	1
S0040	C0044	17	12	12	5	125	84	84	35	2	NA	1	follow-up	1	NA	1
S0040	C0044	18	13	13	6	132	91	91	42	2	NA	1	follow-up	1	NA	1
S0040	C0044	19	14	14	7	139	98	98	49	2	NA	1	follow-up	1	NA	1
S0040	C0044	20	15	15	8	146	105	105	56	2	NA	1	follow-up	1	NA	1
S0040	C0044	21	16	16	9	153	112	112	63	2	NA	1	follow-up	1	NA	1
S0040	C0044	22	17	17	10	160	119	119	70	2	NA	1	follow-up	1	NA	1
S0040	C0044	23	18	18	11	167	126	126	77	2	NA	1	follow-up	1	NA	1
S0040	C0044	24	19	19	12	174	133	133	84	2	NA	1	follow-up	1	NA	1
S0040	C0044	25	20	20	13	181	140	140	91	2	NA	1	follow-up	1	NA	1
S0040	C0044	26	21	21	14	188	147	147	98	2	NA	1	follow-up	1	NA	1
S0040	C0044	27	22	22	15	195	154	154	105	2	NA	1	follow-up	1	NA	1
S0040	C0044	28	23	23	16	202	161	161	112	2	NA	1	follow-up	1	NA	1
S0040	C0044	29	24	24	17	209	168	168	119	2	NA	1	follow-up	1	NA	1
S0040	C0044	30	25	25	18	216	175	175	126	2	NA	1	follow-up	1	NA	1
S0040	C0044	31	26	26	19	223	182	182	133	2	NA	1	follow-up	1	NA	1
S0040	C0044	32	27	27	20	230	189	189	140	2	NA	1	follow-up	1	NA	1
S0040	C0044	33	28	28	21	237	196	196	147	2	NA	1	follow-up	1	NA	1
S0040	C0044	34	29	29	22	244	203	203	154	2	NA	1	follow-up	1	NA	1
S0040	C0044	35	30	30	23	251	210	210	161	2	NA	1	follow-up	1	NA	1
S0040	C0044	36	31	31	24	258	217	217	168	2	NA	1	follow-up	1	NA	1
S0040	C0044	37	32	32	25	265	224	224	175	2	NA	1	follow-up	1	NA	1
S0040	C0044	38	33	33	26	272	231	231	182	2	NA	1	follow-up	1	NA	1
S0040	C0044	39	34	34	27	279	238	238	189	2	NA	1	follow-up	1	NA	1
S0040	C0044	40	35	35	28	286	245	245	196	2	NA	1	follow-up	1	NA	1
S0040	C0044	41	36	36	29	293	252	252	203	2	NA	1	follow-up	1	NA	1
S0040	C0044	42	37	37	30	300	259	259	210	2	NA	1	follow-up	1	NA	1
S0040	C0044	43	38	38	31	307	266	266	217	2	NA	1	follow-up	1	NA	1
S0040	C0044	44	39	39	32	314	273	273	224	2	NA	1	follow-up	1	NA	1
S0040	C0044	45	40	40	33	321	280	280	231	2	NA	1	follow-up	1	NA	1
S0040	C0044	46	41	41	34	328	287	287	238	2	NA	1	follow-up	1	NA	1
S0040	C0044	47	42	42	35	335	294	294	245	2	NA	1	follow-up	1	NA	1
S0040	C0044	48	43	43	36	342	301	301	252	2	NA	1	follow-up	1	NA	1
S0040	C0044	49	44	44	37	349	308	308	259	2	NA	1	follow-up	1	NA	1
S0040	C0044	50	45	45	38	356	315	315	266	2	NA	1	follow-up	1	NA	1
S0040	C0044	51	46	46	39	363	322	322	273	2	NA	1	follow-up	1	NA	1
S0040	C0044	52	47	47	40	370	329	329	280	2	NA	1	follow-up	1	NA	1
S0040	C0044	53	48	48	41	377	336	336	287	2	NA	1	follow-up	1	NA	1
S0040	C0044	54	49	49	42	384	343	343	294	2	NA	1	follow-up	1	NA	1
S0040	C0044	55	50	50	43	391	350	350	301	2	NA	1	follow-up	1	NA	1
S0040	C0044	56	51	51	44	398	357	357	308	2	NA	1	follow-up	1	NA	1
S0040	C0044	57	52	52	45	405	364	364	315	2	NA	1	follow-up	1	NA	1
S0040	C0044	58	53	53	46	412	371	371	322	2	NA	1	follow-up	1	NA	1
S0040	C0044	59	54	54	47	419	378	378	329	2	0	1	follow-up	1	0	1
S0047	C0045	0	-5	0	0	0	-6	0	0	0	54.097	0	baseline	1
S0047	C0045	1	-4	0	0	0.5	-5.5	0	0	0	54.649	0	baseline	1
S0047	C0045	2	-3	0	0	1	-5	0	0	0	20.492	0	baseline	1
S0047	C0045	3	-2	0	0	1.5	-4.5	0	0	0	54.573	0	baseline	1
S0047	C0045	4	-1	0	0	2	-4	0	0	0	72.77	0	baseline	1
S0047	C0045	5	0	0	0	6	0	0	0	1	13.908	0	intervention	1
S0047	C0045	6	1	1	0	6.5	0.5	0.5	0	1	38.575	0	intervention	1
S0047	C0045	7	2	2	0	7	1	1	0	1	85.599	0	intervention	1
S0047	C0045	8	3	3	0	7.5	1.5	1.5	0	1	88.503	0	intervention	1
S0047	C0045	9	4	4	0	8	2	2	0	1	0.226	0	intervention	1
S0047	C0045	10	5	5	0	11	5	5	0	1	0.779	0	intervention	1
S0047	C0045	11	6	6	0	12	6	6	0	1	7.21	0	intervention	1
S0047	C0045	12	7	7	0	12.5	6.5	6.5	0	1	1.29	0	intervention	1
S0047	C0045	13	8	8	0	13	7	7	0	1	0.663	0	intervention	1
S0047	C0045	14	9	9	0	13.5	7.5	7.5	0	1	0.037	0	intervention	1
S0047	C0046	0	-7	0	0	0	-7	0	0	0	50.47	0	baseline	1
S0047	C0046	1	-6	0	0	0.5	-6.5	0	0	0	61.946	0	baseline	1
S0047	C0046	2	-5	0	0	1	-6	0	0	0	61.342	0	baseline	1
S0047	C0046	3	-4	0	0	1.5	-5.5	0	0	0	61.342	0	baseline	1
S0047	C0046	4	-3	0	0	2	-5	0	0	0	46.242	0	baseline	1
S0047	C0046	5	-2	0	0	6	-1	0	0	0	41.409	0	baseline	1
S0047	C0046	6	-1	0	0	6.5	-0.5	0	0	0	40.201	0	baseline	1
S0047	C0046	7	0	0	0	7	0	0	0	1	17.852	0	intervention	1
S0047	C0046	8	1	1	0	7.5	0.5	0.5	0	1	47.45	0	intervention	1
S0047	C0046	9	2	2	0	8	1	1	0	1	25.101	0	intervention	1
S0047	C0046	10	3	3	0	11	4	4	0	1	0.336	0	intervention	1
S0047	C0046	11	4	4	0	12	5	5	0	1	7.584	0	intervention	1
S0047	C0047	0	-10	0	0	0	-11	0	0	0	30.854	0	baseline	1
S0047	C0047	1	-9	0	0	0.5	-10.5	0	0	0	65.976	0	baseline	1
S0047	C0047	2	-8	0	0	1	-10	0	0	0	58.841	0	baseline	1
S0047	C0047	3	-7	0	0	1.5	-9.5	0	0	0	82.439	0	baseline	1
S0047	C0047	4	-6	0	0	2	-9	0	0	0	59.939	0	baseline	1
S0047	C0047	5	-5	0	0	6	-5	0	0	0	73.11	0	baseline	1
S0047	C0047	6	-4	0	0	6.5	-4.5	0	0	0	58.293	0	baseline	1
S0047	C0047	7	-3	0	0	7	-4	0	0	0	18.232	0	baseline	1
S0047	C0047	8	-2	0	0	7.5	-3.5	0	0	0	12.195	0	baseline	1
S0047	C0047	9	-1	0	0	8	-3	0	0	0	40.732	0	baseline	1
S0047	C0047	10	0	0	0	11	0	0	0	1	15.488	0	intervention	1
S0047	C0047	11	1	1	0	12	1	1	0	1	14.39	0	intervention	1
S0047	C0047	12	2	2	0	13	2	2	0	1	2.866	0	intervention	1
S0047	C0047	13	3	3	0	13.5	2.5	2.5	0	1	14.39	0	intervention	1
S0047	C0047	14	4	4	0	14	3	3	0	1	10.549	0	intervention	1
S0047	C0047	15	5	5	0	14.5	3.5	3.5	0	1	0.122	0	intervention	1
S0048	C0048	0	-4	0	0	0	-4	0	0	0	20	0	baseline	1
S0048	C0048	1	-3	0	0	1	-3	0	0	0	18	0	baseline	1
S0048	C0048	2	-2	0	0	2	-2	0	0	0	20	0	baseline	1
S0048	C0048	3	-1	0	0	3	-1	0	0	0	19	0	baseline	1
S0048	C0048	4	0	0	0	4	0	0	0	0	14	0	intervention	1
S0048	C0048	5	1	1	0	5	1	1	0	1	11	0	intervention	1
S0048	C0048	6	2	2	0	6	2	2	0	1	13	0	intervention	1
S0048	C0048	7	3	3	0	7	3	3	0	1	8	0	intervention	1
S0048	C0048	8	4	4	0	8	4	4	0	1	11	0	intervention	1
S0048	C0048	9	5	5	0	9	5	5	0	1	6	0	intervention	1
S0048	C0048	10	6	6	0	10	6	6	0	1	9	0	intervention	1
S0048	C0048	11	7	7	0	11	7	7	0	1	4	0	intervention	1
S0048	C0048	12	8	8	0	12	8	8	0	2	4	0	maintenance	1
S0048	C0048	13	9	9	1	13	9	9	1	2	3	0	maintenance	1
S0048	C0048	14	10	10	2	14	10	10	2	2	4	0	maintenance	1
S0048	C0048	15	11	11	3	15	11	11	3	2	2	0	maintenance	1
S0048	C0048	16	12	12	4	16	12	12	4	2	3	0	maintenance	1
S0048	C0048	17	13	13	5	17	13	13	5	2	2	0	maintenance	1
S0048	C0048	18	14	14	6	18	14	14	6	2	1	0	maintenance	1
S0048	C0048	19	15	15	7	19	15	15	7	2	0	0	maintenance	1
S0048	C0049	0	-4	0	0	0	-4	0	0	0	19	0	baseline	1
S0048	C0049	1	-3	0	0	1	-3	0	0	0	19	0	baseline	1
S0048	C0049	2	-2	0	0	2	-2	0	0	0	20	0	baseline	1
S0048	C0049	3	-1	0	0	3	-1	0	0	0	20	0	baseline	1
S0048	C0049	4	0	0	0	4	0	0	0	0	13	0	intervention	1
S0048	C0049	5	1	1	0	5	1	1	0	1	8	0	intervention	1
S0048	C0049	6	2	2	0	6	2	2	0	1	14	0	intervention	1
S0048	C0049	7	3	3	0	7	3	3	0	1	9	0	intervention	1
S0048	C0049	8	4	4	0	8	4	4	0	1	12	0	intervention	1
S0048	C0049	9	5	5	0	9	5	5	0	1	4	0	intervention	1
S0048	C0049	10	6	6	0	10	6	6	0	1	9	0	intervention	1
S0048	C0049	11	7	7	0	11	7	7	0	1	3	0	intervention	1
S0048	C0049	12	8	8	0	12	8	8	0	2	2	0	maintenance	1
S0048	C0049	13	9	9	1	13	9	9	1	2	3	0	maintenance	1
S0048	C0049	14	10	10	2	14	10	10	2	2	3	0	maintenance	1
S0048	C0049	15	11	11	3	15	11	11	3	2	0	0	maintenance	1
S0048	C0049	16	12	12	4	16	12	12	4	2	1	0	maintenance	1
S0048	C0049	17	13	13	5	17	13	13	5	2	1	0	maintenance	1
S0048	C0049	18	14	14	6	18	14	14	6	2	0	0	maintenance	1
S0048	C0049	19	15	15	7	19	15	15	7	2	NA	0	maintenance	1
S0048	C0050	0	-4	0	0	0	-4	0	0	0	17	0	baseline	1
S0048	C0050	1	-3	0	0	1	-3	0	0	0	19	0	baseline	1
S0048	C0050	2	-2	0	0	2	-2	0	0	0	18	0	baseline	1
S0048	C0050	3	-1	0	0	3	-1	0	0	0	20	0	baseline	1
S0048	C0050	4	0	0	0	4	0	0	0	0	15	0	intervention	1
S0048	C0050	5	1	1	0	5	1	1	0	1	7	0	intervention	1
S0048	C0050	6	2	2	0	6	2	2	0	1	13	0	intervention	1
S0048	C0050	7	3	3	0	7	3	3	0	1	6	0	intervention	1
S0048	C0050	8	4	4	0	8	4	4	0	1	10	0	intervention	1
S0048	C0050	9	5	5	0	9	5	5	0	1	4	0	intervention	1
S0048	C0050	10	6	6	0	10	6	6	0	1	8	0	intervention	1
S0048	C0050	11	7	7	0	11	7	7	0	1	5	0	intervention	1
S0048	C0050	12	8	8	0	12	8	8	0	2	3	0	maintenance	1
S0048	C0050	13	9	9	1	13	9	9	1	2	2	0	maintenance	1
S0048	C0050	14	10	10	2	14	10	10	2	2	2	0	maintenance	1
S0048	C0050	15	11	11	3	15	11	11	3	2	1	0	maintenance	1
S0048	C0050	16	12	12	4	16	12	12	4	2	0	0	maintenance	1
S0048	C0050	17	13	13	5	17	13	13	5	2	0	0	maintenance	1
S0048	C0050	18	14	14	6	18	14	14	6	2	1	0	maintenance	1
S0048	C0050	19	15	15	7	19	15	15	7	2	1	0	maintenance	1
S0048	C0051	0	-7	0	0	0	-7	0	0	0	20	0	baseline	1
S0048	C0051	1	-6	0	0	1	-6	0	0	0	18	0	baseline	1
S0048	C0051	2	-5	0	0	2	-5	0	0	0	18	0	baseline	1
S0048	C0051	3	-4	0	0	3	-4	0	0	0	19	0	baseline	1
S0048	C0051	4	-3	0	0	4	-3	0	0	0	18	0	baseline	1
S0048	C0051	5	-2	0	0	5	-2	0	0	0	17	0	baseline	1
S0048	C0051	6	-1	0	0	6	-1	0	0	0	17	0	baseline	1
S0048	C0051	7	0	0	0	7	0	0	0	1	13	0	intervention	1
S0048	C0051	8	1	1	0	8	1	1	0	1	9	0	intervention	1
S0048	C0051	9	2	2	0	9	2	2	0	1	10	0	intervention	1
S0048	C0051	10	3	3	0	10	3	3	0	1	5	0	intervention	1
S0048	C0051	11	4	4	0	11	4	4	0	1	8	0	intervention	1
S0048	C0051	12	5	5	0	12	5	5	0	1	6	0	intervention	1
S0048	C0051	13	6	6	0	13	6	6	0	1	7	0	intervention	1
S0048	C0051	14	7	7	0	14	7	7	0	1	3	0	intervention	1
S0048	C0051	15	8	8	0	15	8	8	0	2	4	0	maintenance	1
S0048	C0051	16	9	9	1	16	9	9	1	2	2	0	maintenance	1
S0048	C0051	17	10	10	2	17	10	10	2	2	2	0	maintenance	1
S0048	C0051	18	11	11	3	18	11	11	3	2	1	0	maintenance	1
S0048	C0052	0	-7	0	0	0	-7	0	0	0	19	0	baseline	1
S0048	C0052	1	-6	0	0	1	-6	0	0	0	17	0	baseline	1
S0048	C0052	2	-5	0	0	2	-5	0	0	0	20	0	baseline	1
S0048	C0052	3	-4	0	0	3	-4	0	0	0	19	0	baseline	1
S0048	C0052	4	-3	0	0	4	-3	0	0	0	18	0	baseline	1
S0048	C0052	5	-2	0	0	5	-2	0	0	0	19	0	baseline	1
S0048	C0052	6	-1	0	0	6	-1	0	0	0	18	0	baseline	1
S0048	C0052	7	0	0	0	7	0	0	0	1	14	0	intervention	1
S0048	C0052	8	1	1	0	8	1	1	0	1	10	0	intervention	1
S0048	C0052	9	2	2	0	9	2	2	0	1	11	0	intervention	1
S0048	C0052	10	3	3	0	10	3	3	0	1	7	0	intervention	1
S0048	C0052	11	4	4	0	11	4	4	0	1	9	0	intervention	1
S0048	C0052	12	5	5	0	12	5	5	0	1	5	0	intervention	1
S0048	C0052	13	6	6	0	13	6	6	0	1	6	0	intervention	1
S0048	C0052	14	7	7	0	14	7	7	0	1	3	0	intervention	1
S0048	C0052	15	8	8	0	15	8	8	0	2	4	0	maintenance	1
S0048	C0052	16	9	9	1	16	9	9	1	2	2	0	maintenance	1
S0048	C0052	17	10	10	2	17	10	10	2	2	2	0	maintenance	1
S0048	C0052	18	11	11	3	18	11	11	3	2	0	0	maintenance	1
S0048	C0053	0	-7	0	0	0	-7	0	0	0	16	0	baseline	1
S0048	C0053	1	-6	0	0	1	-6	0	0	0	18	0	baseline	1
S0048	C0053	2	-5	0	0	2	-5	0	0	0	19	0	baseline	1
S0048	C0053	3	-4	0	0	3	-4	0	0	0	18	0	baseline	1
S0048	C0053	4	-3	0	0	4	-3	0	0	0	17	0	baseline	1
S0048	C0053	5	-2	0	0	5	-2	0	0	0	18	0	baseline	1
S0048	C0053	6	-1	0	0	6	-1	0	0	0	15	0	baseline	1
S0048	C0053	7	0	0	0	7	0	0	0	1	11	0	intervention	1
S0048	C0053	8	1	1	0	8	1	1	0	1	7	0	intervention	1
S0048	C0053	9	2	2	0	9	2	2	0	1	9	0	intervention	1
S0048	C0053	10	3	3	0	10	3	3	0	1	6	0	intervention	1
S0048	C0053	11	4	4	0	11	4	4	0	1	7	0	intervention	1
S0048	C0053	12	5	5	0	12	5	5	0	1	4	0	intervention	1
S0048	C0053	13	6	6	0	13	6	6	0	1	5	0	intervention	1
S0048	C0053	14	7	7	0	14	7	7	0	1	2	0	intervention	1
S0048	C0053	15	8	8	0	15	8	8	0	2	2	0	maintenance	1
S0048	C0053	16	9	9	1	16	9	9	1	2	1	0	maintenance	1
S0048	C0053	17	10	10	2	17	10	10	2	2	0	0	maintenance	1
S0048	C0053	18	11	11	3	18	11	11	3	2	1	0	maintenance	1
S0048	C0054	0	-7	0	0	0	-7	0	0	0	20	0	baseline	1
S0048	C0054	1	-6	0	0	1	-6	0	0	0	18	0	baseline	1
S0048	C0054	2	-5	0	0	2	-5	0	0	0	18	0	baseline	1
S0048	C0054	3	-4	0	0	3	-4	0	0	0	20	0	baseline	1
S0048	C0054	4	-3	0	0	4	-3	0	0	0	19	0	baseline	1
S0048	C0054	5	-2	0	0	5	-2	0	0	0	17	0	baseline	1
S0048	C0054	6	-1	0	0	6	-1	0	0	0	17	0	baseline	1
S0048	C0054	7	0	0	0	7	0	0	0	1	13	0	intervention	1
S0048	C0054	8	1	1	0	8	1	1	0	1	11	0	intervention	1
S0048	C0054	9	2	2	0	9	2	2	0	1	10	0	intervention	1
S0048	C0054	10	3	3	0	10	3	3	0	1	9	0	intervention	1
S0048	C0054	11	4	4	0	11	4	4	0	1	NA	0	intervention	1
S0048	C0054	12	5	5	0	12	5	5	0	1	NA	0	intervention	1
S0048	C0054	13	6	6	0	13	6	6	0	1	NA	0	intervention	1
S0048	C0054	14	7	7	0	14	7	7	0	1	NA	0	intervention	1
S0048	C0054	15	8	8	0	15	8	8	0	1	NA	0	intervention	1
S0048	C0054	16	9	9	0	16	9	9	0	1	5	0	intervention	1
S0048	C0054	17	10	10	0	17	10	10	0	1	NA	0	intervention	1
S0048	C0055	0	-7	0	0	0	-7	0	0	0	19	0	baseline	1
S0048	C0055	1	-6	0	0	1	-6	0	0	0	20	0	baseline	1
S0048	C0055	2	-5	0	0	2	-5	0	0	0	20	0	baseline	1
S0048	C0055	3	-4	0	0	3	-4	0	0	0	19	0	baseline	1
S0048	C0055	4	-3	0	0	4	-3	0	0	0	19	0	baseline	1
S0048	C0055	5	-2	0	0	5	-2	0	0	0	17	0	baseline	1
S0048	C0055	6	-1	0	0	6	-1	0	0	0	18	0	baseline	1
S0048	C0055	7	0	0	0	7	0	0	0	1	15	0	intervention	1
S0048	C0055	8	1	1	0	8	1	1	0	1	11	0	intervention	1
S0048	C0055	9	2	2	0	9	2	2	0	1	12	0	intervention	1
S0048	C0055	10	3	3	0	10	3	3	0	1	9	0	intervention	1
S0048	C0055	11	4	4	0	11	4	4	0	1	10	0	intervention	1
S0048	C0055	12	5	5	0	12	5	5	0	1	7	0	intervention	1
S0048	C0055	13	6	6	0	13	6	6	0	1	11	0	intervention	1
S0048	C0055	14	7	7	0	14	7	7	0	1	6	0	intervention	1
S0048	C0055	15	8	8	0	15	8	8	0	1	9	0	intervention	1
S0048	C0055	16	9	9	0	16	9	9	0	1	4	0	intervention	1
S0048	C0055	17	10	10	0	17	10	10	0	1	7	0	intervention	1
S0048	C0056	0	-7	0	0	0	-7	0	0	0	18	0	baseline	1
S0048	C0056	1	-6	0	0	1	-6	0	0	0	20	0	baseline	1
S0048	C0056	2	-5	0	0	2	-5	0	0	0	20	0	baseline	1
S0048	C0056	3	-4	0	0	3	-4	0	0	0	20	0	baseline	1
S0048	C0056	4	-3	0	0	4	-3	0	0	0	17	0	baseline	1
S0048	C0056	5	-2	0	0	5	-2	0	0	0	19	0	baseline	1
S0048	C0056	6	-1	0	0	6	-1	0	0	0	14	0	baseline	1
S0048	C0056	7	0	0	0	7	0	0	0	1	12	0	intervention	1
S0048	C0056	8	1	1	0	8	1	1	0	1	10	0	intervention	1
S0048	C0056	9	2	2	0	9	2	2	0	1	10	0	intervention	1
S0048	C0056	10	3	3	0	10	3	3	0	1	8	0	intervention	1
S0048	C0056	11	4	4	0	11	4	4	0	1	8	0	intervention	1
S0048	C0056	12	5	5	0	12	5	5	0	1	6	0	intervention	1
S0048	C0056	13	6	6	0	13	6	6	0	1	7	0	intervention	1
S0048	C0056	14	7	7	0	14	7	7	0	1	4	0	intervention	1
S0048	C0056	15	8	8	0	15	8	8	0	1	6	0	intervention	1
S0048	C0056	16	9	9	0	16	9	9	0	1	2	0	intervention	1
S0048	C0056	17	10	10	0	17	10	10	0	1	6	0	intervention	1
S0048	C0057	0	-11	0	0	0	-11	0	0	0	20	0	baseline	1
S0048	C0057	1	-10	0	0	1	-10	0	0	0	18	0	baseline	1
S0048	C0057	2	-9	0	0	2	-9	0	0	0	18	0	baseline	1
S0048	C0057	3	-8	0	0	3	-8	0	0	0	20	0	baseline	1
S0048	C0057	4	-7	0	0	4	-7	0	0	0	19	0	baseline	1
S0048	C0057	5	-6	0	0	5	-6	0	0	0	20	0	baseline	1
S0048	C0057	6	-5	0	0	6	-5	0	0	0	18	0	baseline	1
S0048	C0057	7	-4	0	0	7	-4	0	0	0	17	0	baseline	1
S0048	C0057	8	-3	0	0	8	-3	0	0	0	16	0	baseline	1
S0048	C0057	9	-2	0	0	9	-2	0	0	0	20	0	baseline	1
S0048	C0057	10	-1	0	0	10	-1	0	0	0	18	0	baseline	1
S0048	C0057	11	0	0	0	11	0	0	0	1	15	0	intervention	1
S0048	C0057	12	1	1	0	12	1	1	0	1	11	0	intervention	1
S0048	C0057	13	2	2	0	13	2	2	0	1	9	0	intervention	1
S0048	C0057	14	3	3	0	14	3	3	0	1	7	0	intervention	1
S0048	C0057	15	4	4	0	15	4	4	0	1	8	0	intervention	1
S0048	C0057	16	5	5	0	16	5	5	0	1	4	0	intervention	1
S0048	C0057	17	6	6	0	17	6	6	0	1	6	0	intervention	1
S0048	C0058	0	-11	0	0	0	-11	0	0	0	19	0	baseline	1
S0048	C0058	1	-10	0	0	1	-10	0	0	0	20	0	baseline	1
S0048	C0058	2	-9	0	0	2	-9	0	0	0	20	0	baseline	1
S0048	C0058	3	-8	0	0	3	-8	0	0	0	19	0	baseline	1
S0048	C0058	4	-7	0	0	4	-7	0	0	0	18	0	baseline	1
S0048	C0058	5	-6	0	0	5	-6	0	0	0	17	0	baseline	1
S0048	C0058	6	-5	0	0	6	-5	0	0	0	19	0	baseline	1
S0048	C0058	7	-4	0	0	7	-4	0	0	0	17	0	baseline	1
S0048	C0058	8	-3	0	0	8	-3	0	0	0	16	0	baseline	1
S0048	C0058	9	-2	0	0	9	-2	0	0	0	18	0	baseline	1
S0048	C0058	10	-1	0	0	10	-1	0	0	0	17	0	baseline	1
S0048	C0058	11	0	0	0	11	0	0	0	1	13	0	intervention	1
S0048	C0058	12	1	1	0	12	1	1	0	1	9	0	intervention	1
S0048	C0058	13	2	2	0	13	2	2	0	1	10	0	intervention	1
S0048	C0058	14	3	3	0	14	3	3	0	1	6	0	intervention	1
S0048	C0058	15	4	4	0	15	4	4	0	1	7	0	intervention	1
S0048	C0058	16	5	5	0	16	5	5	0	1	4	0	intervention	1
S0048	C0058	17	6	6	0	17	6	6	0	1	8	0	intervention	1
S0048	C0058	18	7	7	0	18	7	7	0	1	2	0	intervention	1
S0048	C0059	0	-11	0	0	0	-11	0	0	0	18	0	baseline	1
S0048	C0059	1	-10	0	0	1	-10	0	0	0	20	0	baseline	1
S0048	C0059	2	-9	0	0	2	-9	0	0	0	20	0	baseline	1
S0048	C0059	3	-8	0	0	3	-8	0	0	0	20	0	baseline	1
S0048	C0059	4	-7	0	0	4	-7	0	0	0	19	0	baseline	1
S0048	C0059	5	-6	0	0	5	-6	0	0	0	18	0	baseline	1
S0048	C0059	6	-5	0	0	6	-5	0	0	0	18	0	baseline	1
S0048	C0059	7	-4	0	0	7	-4	0	0	0	20	0	baseline	1
S0048	C0059	8	-3	0	0	8	-3	0	0	0	17	0	baseline	1
S0048	C0059	9	-2	0	0	9	-2	0	0	0	19	0	baseline	1
S0048	C0059	10	-1	0	0	10	-1	0	0	0	18	0	baseline	1
S0048	C0059	11	0	0	0	11	0	0	0	1	15	0	intervention	1
S0048	C0059	12	1	1	0	12	1	1	0	1	11	0	intervention	1
S0048	C0059	13	2	2	0	13	2	2	0	1	13	0	intervention	1
S0048	C0059	14	3	3	0	14	3	3	0	1	8	0	intervention	1
S0048	C0059	15	4	4	0	15	4	4	0	1	10	0	intervention	1
S0048	C0059	16	5	5	0	16	5	5	0	1	3	0	intervention	1
S0048	C0059	17	6	6	0	17	6	6	0	1	5	0	intervention	1
S0050	C0060	0	-10	0	0	0	-14	0	0	0	58.065	0	baseline	1
S0050	C0060	1	-9	0	0	1	-13	0	0	0	67.419	0	baseline	1
S0050	C0060	2	-8	0	0	2	-12	0	0	0	33.871	0	baseline	1
S0050	C0060	3	-7	0	0	3	-11	0	0	0	45.806	0	baseline	1
S0050	C0060	4	-6	0	0	4	-10	0	0	0	37.097	0	baseline	1
S0050	C0060	5	-5	0	0	7	-7	0	0	0	41.613	0	baseline	1
S0050	C0060	6	-4	0	0	8	-6	0	0	0	66.774	0	baseline	1
S0050	C0060	7	-3	0	0	9	-5	0	0	0	42.903	0	baseline	1
S0050	C0060	8	-2	0	0	10	-4	0	0	0	51.29	0	baseline	1
S0050	C0060	9	-1	0	0	11	-3	0	0	0	14.516	0	baseline	1
S0050	C0060	10	0	0	0	14	0	0	0	1	NA	0	intervention	1
S0050	C0060	11	1	1	0	15	1	1	0	1	13.871	0	intervention	1
S0050	C0060	12	2	2	0	16	2	2	0	1	71.613	0	intervention	1
S0050	C0060	13	3	3	0	17	3	3	0	1	11.935	0	intervention	1
S0050	C0060	14	4	4	0	18	4	4	0	1	18.71	0	intervention	1
S0050	C0060	15	5	5	0	21	7	7	0	1	17.097	0	intervention	1
S0050	C0060	16	6	6	0	22	8	8	0	1	15.161	0	intervention	1
S0050	C0061	0	-14	0	0	0	-19	0	0	0	8.043	0	baseline	1
S0050	C0061	1	-13	0	0	1	-18	0	0	0	13.587	0	baseline	1
S0050	C0061	2	-12	0	0	2	-16	0	0	0	6.413	0	baseline	1
S0050	C0061	3	-11	0	0	3	-15	0	0	0	15.217	0	baseline	1
S0050	C0061	4	-10	0	0	4	-14	0	0	0	5.761	0	baseline	1
S0050	C0061	5	-9	0	0	7	-11	0	0	0	10.326	0	baseline	1
S0050	C0061	6	-8	0	0	8	-10	0	0	0	27.609	0	baseline	1
S0050	C0061	7	-7	0	0	9	-9	0	0	0	32.5	0	baseline	1
S0050	C0061	8	-6	0	0	10	-8	0	0	0	35.109	0	baseline	1
S0050	C0061	9	-5	0	0	11	-7	0	0	0	36.739	0	baseline	1
S0050	C0061	10	-4	0	0	14	-4	0	0	0	26.957	0	baseline	1
S0050	C0061	11	-3	0	0	15	-3	0	0	0	39.022	0	baseline	1
S0050	C0061	12	-2	0	0	16	-2	0	0	0	30.87	0	baseline	1
S0050	C0061	13	-1	0	0	17	-1	0	0	0	40.652	0	baseline	1
S0050	C0061	14	0	0	0	18	0	0	0	1	NA	0	intervention	1
S0050	C0061	15	1	1	0	21	3	3	0	1	10.978	0	intervention	1
S0050	C0061	16	2	2	0	22	4	4	0	1	20.761	0	intervention	1
S0050	C0061	17	3	3	0	23	5	5	0	1	14.565	0	intervention	1
S0050	C0061	18	4	4	0	24	6	6	0	1	12.283	0	intervention	1
S0050	C0061	19	5	5	0	25	7	7	0	1	3.804	0	intervention	1
S0050	C0061	20	6	6	0	28	11	11	0	1	22.391	0	intervention	1
S0050	C0061	21	7	7	0	29	12	12	0	1	4.783	0	intervention	1
S0050	C0062	0	-19	0	0	0	-25	0	0	0	48.669	0	baseline	1
S0050	C0062	1	-18	0	0	1	-24	0	0	0	24.03	0	baseline	1
S0050	C0062	2	-17	0	0	2	-23	0	0	0	31.217	0	baseline	1
S0050	C0062	3	-16	0	0	3	-22	0	0	0	20.951	0	baseline	1
S0050	C0062	4	-15	0	0	4	-21	0	0	0	25.741	0	baseline	1
S0050	C0062	5	-14	0	0	7	-18	0	0	0	30.875	0	baseline	1
S0050	C0062	6	-13	0	0	8	-17	0	0	0	17.871	0	baseline	1
S0050	C0062	7	-12	0	0	9	-16	0	0	0	39.772	0	baseline	1
S0050	C0062	8	-11	0	0	10	-15	0	0	0	27.452	0	baseline	1
S0050	C0062	9	-10	0	0	11	-14	0	0	0	21.977	0	baseline	1
S0050	C0062	10	-9	0	0	14	-11	0	0	0	26.768	0	baseline	1
S0050	C0062	11	-8	0	0	15	-10	0	0	0	19.24	0	baseline	1
S0050	C0062	12	-7	0	0	16	-9	0	0	0	59.62	0	baseline	1
S0050	C0062	13	-6	0	0	17	-8	0	0	0	57.224	0	baseline	1
S0050	C0062	14	-5	0	0	18	-7	0	0	0	62.357	0	baseline	1
S0050	C0062	15	-4	0	0	21	-4	0	0	0	26.084	0	baseline	1
S0050	C0062	16	-3	0	0	22	-3	0	0	0	65.437	0	baseline	1
S0050	C0062	17	-2	0	0	23	-2	0	0	0	24.03	0	baseline	1
S0050	C0062	18	-1	0	0	24	-1	0	0	0	75.703	0	baseline	1
S0050	C0062	19	0	0	0	25	0	0	0	1	NA	0	intervention	1
S0050	C0062	20	1	1	0	28	3	3	0	1	8.631	0	intervention	1
S0050	C0062	21	2	2	0	29	4	4	0	1	13.764	0	intervention	1
S0050	C0062	22	3	3	0	30	5	5	0	1	4.867	0	intervention	1
S0050	C0062	23	4	4	0	31	6	6	0	1	14.449	0	intervention	1
S0050	C0062	24	5	5	0	32	7	7	0	1	30.19	0	intervention	1
S0050	C0062	25	6	6	0	35	10	10	0	1	31.901	0	intervention	1
S0050	C0062	26	7	7	0	36	11	11	0	1	16.502	0	intervention	1
S0050	C0062	27	8	8	0	37	12	12	0	1	10.684	0	intervention	1
S0050	C0062	28	9	9	0	38	13	13	0	1	14.106	0	intervention	1
S0050	C0062	29	10	10	0	39	14	14	0	1	NA	0	intervention	1
S0050	C0062	30	11	11	0	42	17	17	0	1	16.502	0	intervention	1
S0050	C0062	31	12	12	0	43	18	18	0	1	4.867	0	intervention	1
S0050	C0062	32	13	13	0	44	19	19	0	1	6.92	0	intervention	1
S0050	C0062	33	14	14	0	45	20	20	0	1	7.947	0	intervention	1
S0050	C0062	34	15	15	0	46	21	21	0	1	20.608	0	intervention	1
S0050	C0062	35	16	16	0	49	24	24	0	1	34.981	0	intervention	1
S0050	C0062	36	17	17	0	50	25	25	0	1	9.316	0	intervention	1
S0050	C0062	37	18	18	0	51	26	26	0	1	12.053	0	intervention	1
S0050	C0062	38	19	19	0	52	27	27	0	1	49.696	0	intervention	1
S0050	C0062	39	20	20	0	53	28	28	0	1	7.605	0	intervention	1
S0050	C0062	40	21	21	0	56	31	31	0	1	10.684	0	intervention	1
S0050	C0062	41	22	22	0	57	32	32	0	1	23.004	0	intervention	1
S0050	C0062	42	23	23	0	58	33	33	0	1	13.08	0	intervention	1
S0050	C0062	43	24	24	0	59	34	34	0	1	3.84	0	intervention	1
S0051	C0063	0	-13	0	0	0	-13	0	0	0	0.21	0	baseline	1
S0051	C0063	1	-12	0	0	1	-12	0	0	0	0.28	0	baseline	1
S0051	C0063	2	-11	0	0	2	-11	0	0	0	0.25	0	baseline	1
S0051	C0063	3	-10	0	0	3	-10	0	0	0	0.4	0	baseline	1
S0051	C0063	4	-9	0	0	4	-9	0	0	0	0.28	0	baseline	1
S0051	C0063	5	-8	0	0	5	-8	0	0	0	0.35	0	baseline	1
S0051	C0063	6	-7	0	0	6	-7	0	0	0	0.53	0	baseline	1
S0051	C0063	7	-6	0	0	7	-6	0	0	0	0.48	0	baseline	1
S0051	C0063	8	-5	0	0	8	-5	0	0	0	0.21	0	baseline	1
S0051	C0063	9	-4	0	0	9	-4	0	0	0	0.25	0	baseline	1
S0051	C0063	10	-3	0	0	10	-3	0	0	0	0.43	0	baseline	1
S0051	C0063	11	-2	0	0	11	-2	0	0	0	0.57	0	baseline	1
S0051	C0063	12	-1	0	0	12	-1	0	0	0	0.61	0	baseline	1
S0051	C0063	13	0	0	0	13	0	0	0	1	0.07	0	intervention 1	1
S0051	C0063	14	1	1	0	14	1	1	0	1	0.09	0	intervention 1	1
S0051	C0063	15	2	2	0	15	2	2	0	1	0.38	0	intervention 1	1
S0051	C0063	16	3	3	0	16	3	3	0	1	0.04	0	intervention 1	1
S0051	C0063	17	4	4	0	17	4	4	0	1	0.05	0	intervention 1	1
S0051	C0063	18	5	5	0	18	5	5	0	1	0.18	0	intervention 1	1
S0051	C0063	19	6	6	0	19	6	6	0	1	0.03	0	intervention 1	1
S0051	C0063	20	7	7	0	20	7	7	0	1	0.27	0	intervention 1	1
S0051	C0063	21	8	8	0	21	8	8	0	1	0	0	intervention 1	1
S0051	C0063	22	9	9	0	22	9	9	0	1	0.03	0	intervention 1	1
S0051	C0063	23	10	10	0	23	10	10	0	1	0.02	0	intervention 1	1
S0051	C0063	24	11	11	0	24	11	11	0	1	0.04	0	intervention 1	1
S0051	C0063	25	12	12	0	25	12	12	0	1	0.05	0	intervention 2	1
S0051	C0063	26	13	13	0	26	13	13	0	1	0.14	0	intervention 2	1
S0051	C0063	27	14	14	0	27	14	14	0	1	0.1	0	intervention 2	1
S0051	C0063	28	15	15	0	28	15	15	0	1	0	0	intervention 2	1
S0051	C0063	29	16	16	0	29	16	16	0	1	0.05	0	intervention 2	1
S0051	C0063	30	17	17	0	30	17	17	0	1	0	0	intervention 2	1
S0051	C0063	31	18	18	0	31	18	18	0	1	0.04	0	intervention 2	1
S0051	C0063	32	19	19	0	32	19	19	0	1	0.3	0	intervention 2	1
S0051	C0063	33	20	20	0	33	20	20	0	1	0.26	0	intervention 2	1
S0051	C0063	34	21	21	0	34	21	21	0	1	0.07	0	intervention 2	1
S0051	C0063	35	22	22	0	35	22	22	0	1	0.1	0	intervention 2	1
S0051	C0063	36	23	23	0	36	23	23	0	1	0.54	0	intervention 2	1
S0051	C0063	37	24	24	0	37	24	24	0	1	0.22	0	intervention 2	1
S0051	C0063	38	25	25	0	38	25	25	0	1	0.12	0	intervention 2	1
S0051	C0063	39	26	26	0	39	26	26	0	1	0.06	0	intervention 2	1
S0051	C0063	40	27	27	0	40	27	27	0	1	0.1	0	intervention 2	1
S0051	C0063	41	28	28	0	41	28	28	0	1	0.46	0	intervention 2	1
S0051	C0063	42	29	29	0	42	29	29	0	1	0.03	0	intervention 2	1
S0051	C0063	43	30	30	0	43	30	30	0	1	0.09	0	intervention 2	1
S0051	C0063	44	31	31	0	44	31	31	0	1	0.03	0	intervention 2	1
S0051	C0063	45	32	32	0	45	32	32	0	1	0.01	0	intervention 2	1
S0051	C0063	46	33	33	0	46	33	33	0	1	0.09	0	intervention 2	1
S0051	C0063	47	34	34	0	47	34	34	0	1	0.05	0	intervention 2	1
S0051	C0063	48	35	35	0	48	35	35	0	1	0.05	0	intervention 2	1
S0051	C0063	49	36	36	0	49	36	36	0	1	0.01	0	intervention 2	1
S0051	C0063	50	37	37	0	50	37	37	0	1	0.03	0	intervention 2	1
S0062	C0064	0	-28	0	0	0	-28	0	0	0	3	0	baseline	1
S0062	C0064	1	-27	0	0	1	-27	0	0	0	1	0	baseline	1
S0062	C0064	2	-26	0	0	2	-26	0	0	0	5	0	baseline	1
S0062	C0064	3	-25	0	0	3	-25	0	0	0	7	0	baseline	1
S0062	C0064	4	-24	0	0	4	-24	0	0	0	1	0	baseline	1
S0062	C0064	5	-23	0	0	5	-23	0	0	0	5	0	baseline	1
S0062	C0064	6	-22	0	0	6	-22	0	0	0	2	0	baseline	1
S0062	C0064	7	-21	0	0	7	-21	0	0	0	5	0	baseline	1
S0062	C0064	8	-20	0	0	8	-20	0	0	0	1	0	baseline	1
S0062	C0064	9	-19	0	0	9	-19	0	0	0	1	0	baseline	1
S0062	C0064	10	-18	0	0	10	-18	0	0	0	1	0	baseline	1
S0062	C0064	11	-17	0	0	11	-17	0	0	0	1	0	baseline	1
S0062	C0064	12	-16	0	0	12	-16	0	0	0	2	0	baseline	1
S0062	C0064	13	-15	0	0	13	-15	0	0	0	8	0	baseline	1
S0062	C0064	14	-14	0	0	14	-14	0	0	0	0	0	baseline	1
S0062	C0064	15	-13	0	0	15	-13	0	0	0	1	0	baseline	1
S0062	C0064	16	-12	0	0	16	-12	0	0	0	5	0	baseline	1
S0062	C0064	17	-11	0	0	17	-11	0	0	0	1	0	baseline	1
S0062	C0064	18	-10	0	0	18	-10	0	0	0	1	0	baseline	1
S0062	C0064	19	-9	0	0	19	-9	0	0	0	1	0	baseline	1
S0062	C0064	20	-8	0	0	20	-8	0	0	0	1	0	baseline	1
S0062	C0064	21	-7	0	0	21	-7	0	0	0	1	0	baseline	1
S0062	C0064	22	-6	0	0	22	-6	0	0	0	5	0	baseline	1
S0062	C0064	23	-5	0	0	23	-5	0	0	0	2	0	baseline	1
S0062	C0064	24	-4	0	0	24	-4	0	0	0	2	0	baseline	1
S0062	C0064	25	-3	0	0	25	-3	0	0	0	1	0	baseline	1
S0062	C0064	26	-2	0	0	26	-2	0	0	0	2	0	baseline	1
S0062	C0064	27	-1	0	0	27	-1	0	0	0	3	0	baseline	1
S0062	C0064	28	0	0	0	28	0	0	0	1	0	0	intervention	1
S0062	C0064	29	1	1	0	29	1	1	0	1	1	0	intervention	1
S0062	C0064	30	2	2	0	30	2	2	0	1	5	0	intervention	1
S0062	C0064	31	3	3	0	31	3	3	0	1	4	0	intervention	1
S0062	C0064	32	4	4	0	32	4	4	0	1	2	0	intervention	1
S0062	C0064	33	5	5	0	33	5	5	0	1	2	0	intervention	1
S0062	C0064	34	6	6	0	34	6	6	0	1	3	0	intervention	1
S0062	C0064	35	7	7	0	35	7	7	0	1	1	0	intervention	1
S0062	C0064	36	8	8	0	36	8	8	0	1	1	0	intervention	1
S0062	C0064	37	9	9	0	37	9	9	0	1	1	0	intervention	1
S0062	C0064	38	10	10	0	38	10	10	0	1	0	0	intervention	1
S0062	C0064	39	11	11	0	39	11	11	0	1	0	0	intervention	1
S0062	C0064	40	12	12	0	40	12	12	0	1	1	0	intervention	1
S0062	C0064	41	13	13	0	41	13	13	0	1	1	0	intervention	1
S0062	C0064	42	14	14	0	42	14	14	0	1	1	0	intervention	1
S0062	C0064	43	15	15	0	43	15	15	0	1	2	0	intervention	1
S0062	C0064	44	16	16	0	44	16	16	0	1	0	0	intervention	1
S0062	C0064	45	17	17	0	45	17	17	0	1	3	0	intervention	1
S0062	C0064	46	18	18	0	46	18	18	0	1	0	0	intervention	1
S0062	C0064	47	19	19	0	47	19	19	0	1	1	0	intervention	1
S0062	C0064	48	20	20	0	48	20	20	0	1	4	0	intervention	1
S0062	C0064	49	21	21	0	49	21	21	0	1	2	0	intervention	1
S0062	C0064	50	22	22	0	50	22	22	0	1	1	0	intervention	1
S0062	C0064	51	23	23	0	51	23	23	0	1	0	0	intervention	1
S0062	C0064	52	24	24	0	52	24	24	0	1	2	0	intervention	1
S0062	C0064	53	25	25	0	53	25	25	0	1	1	0	intervention	1
S0062	C0064	54	26	26	0	54	26	26	0	1	2	0	intervention	1
S0062	C0064	55	27	27	0	55	27	27	0	1	3	0	intervention	1
S0062	C0064	56	28	28	0	56	28	28	0	1	1	0	intervention	1
S0062	C0064	57	29	29	0	57	29	29	0	1	1	0	intervention	1
S0062	C0064	58	30	30	0	58	30	30	0	1	1	0	intervention	1
S0062	C0064	59	31	31	0	59	31	31	0	1	1	0	intervention	1
S0062	C0064	60	32	32	0	60	32	32	0	1	1	0	intervention	1
S0062	C0064	61	33	33	0	61	33	33	0	1	0	0	intervention	1
S0062	C0064	62	34	34	0	62	34	34	0	1	1	0	intervention	1
S0062	C0064	63	35	35	0	63	35	35	0	1	0	0	intervention	1
S0062	C0065	0	-29	0	0	0	-29	0	0	0	1	0	baseline	1
S0062	C0065	1	-28	0	0	1	-28	0	0	0	4	0	baseline	1
S0062	C0065	2	-27	0	0	2	-27	0	0	0	1	0	baseline	1
S0062	C0065	3	-26	0	0	3	-26	0	0	0	1	0	baseline	1
S0062	C0065	4	-25	0	0	4	-25	0	0	0	4	0	baseline	1
S0062	C0065	5	-24	0	0	5	-24	0	0	0	1	0	baseline	1
S0062	C0065	6	-23	0	0	6	-23	0	0	0	0	0	baseline	1
S0062	C0065	7	-22	0	0	7	-22	0	0	0	0	0	baseline	1
S0062	C0065	8	-21	0	0	8	-21	0	0	0	1	0	baseline	1
S0062	C0065	9	-20	0	0	9	-20	0	0	0	0	0	baseline	1
S0062	C0065	10	-19	0	0	10	-19	0	0	0	6	0	baseline	1
S0062	C0065	11	-18	0	0	11	-18	0	0	0	0	0	baseline	1
S0062	C0065	12	-17	0	0	12	-17	0	0	0	1	0	baseline	1
S0062	C0065	13	-16	0	0	13	-16	0	0	0	6	0	baseline	1
S0062	C0065	14	-15	0	0	14	-15	0	0	0	0	0	baseline	1
S0062	C0065	15	-14	0	0	15	-14	0	0	0	0	0	baseline	1
S0062	C0065	16	-13	0	0	16	-13	0	0	0	3	0	baseline	1
S0062	C0065	17	-12	0	0	17	-12	0	0	0	0	0	baseline	1
S0062	C0065	18	-11	0	0	18	-11	0	0	0	1	0	baseline	1
S0062	C0065	19	-10	0	0	19	-10	0	0	0	2	0	baseline	1
S0062	C0065	20	-9	0	0	20	-9	0	0	0	1	0	baseline	1
S0062	C0065	21	-8	0	0	21	-8	0	0	0	3	0	baseline	1
S0062	C0065	22	-7	0	0	22	-7	0	0	0	0	0	baseline	1
S0062	C0065	23	-6	0	0	23	-6	0	0	0	0	0	baseline	1
S0062	C0065	24	-5	0	0	24	-5	0	0	0	2	0	baseline	1
S0062	C0065	25	-4	0	0	25	-4	0	0	0	6	0	baseline	1
S0062	C0065	26	-3	0	0	26	-3	0	0	0	1	0	baseline	1
S0062	C0065	27	-2	0	0	27	-2	0	0	0	1	0	baseline	1
S0062	C0065	28	-1	0	0	28	-1	0	0	0	3	0	baseline	1
S0062	C0065	29	0	0	0	29	0	0	0	1	0	0	intervention	1
S0062	C0065	30	1	1	0	30	1	1	0	1	0	0	intervention	1
S0062	C0065	31	2	2	0	31	2	2	0	1	0	0	intervention	1
S0062	C0065	32	3	3	0	32	3	3	0	1	0	0	intervention	1
S0062	C0065	33	4	4	0	33	4	4	0	1	0	0	intervention	1
S0062	C0065	34	5	5	0	34	5	5	0	1	0	0	intervention	1
S0062	C0065	35	6	6	0	35	6	6	0	1	0	0	intervention	1
S0062	C0065	36	7	7	0	36	7	7	0	1	0	0	intervention	1
S0062	C0065	37	8	8	0	37	8	8	0	1	0	0	intervention	1
S0062	C0065	38	9	9	0	38	9	9	0	1	0	0	intervention	1
S0062	C0065	39	10	10	0	39	10	10	0	1	0	0	intervention	1
S0062	C0065	40	11	11	0	40	11	11	0	1	0	0	intervention	1
S0062	C0065	41	12	12	0	41	12	12	0	1	1	0	intervention	1
S0062	C0065	42	13	13	0	42	13	13	0	1	0	0	intervention	1
S0062	C0065	43	14	14	0	43	14	14	0	1	0	0	intervention	1
S0062	C0065	44	15	15	0	44	15	15	0	1	0	0	intervention	1
S0062	C0065	45	16	16	0	45	16	16	0	1	0	0	intervention	1
S0062	C0065	46	17	17	0	46	17	17	0	1	0	0	intervention	1
S0062	C0065	47	18	18	0	47	18	18	0	1	1	0	intervention	1
S0062	C0065	48	19	19	0	48	19	19	0	1	1	0	intervention	1
S0062	C0065	49	20	20	0	49	20	20	0	1	0	0	intervention	1
S0062	C0065	50	21	21	0	50	21	21	0	1	0	0	intervention	1
S0062	C0065	51	22	22	0	51	22	22	0	1	0	0	intervention	1
S0062	C0065	52	23	23	0	52	23	23	0	1	0	0	intervention	1
S0062	C0065	53	24	24	0	53	24	24	0	1	0	0	intervention	1
S0062	C0065	54	25	25	0	54	25	25	0	1	0	0	intervention	1
S0062	C0065	55	26	26	0	55	26	26	0	1	0	0	intervention	1
S0062	C0065	56	27	27	0	56	27	27	0	1	0	0	intervention	1
S0062	C0066	0	-25	0	0	0	-25	0	0	0	17	0	baseline	1
S0062	C0066	1	-24	0	0	1	-24	0	0	0	42	0	baseline	1
S0062	C0066	2	-23	0	0	2	-23	0	0	0	13	0	baseline	1
S0062	C0066	3	-22	0	0	3	-22	0	0	0	8	0	baseline	1
S0062	C0066	4	-21	0	0	4	-21	0	0	0	33	0	baseline	1
S0062	C0066	5	-20	0	0	5	-20	0	0	0	50	0	baseline	1
S0062	C0066	6	-19	0	0	6	-19	0	0	0	23	0	baseline	1
S0062	C0066	7	-18	0	0	7	-18	0	0	0	32	0	baseline	1
S0062	C0066	8	-17	0	0	8	-17	0	0	0	32	0	baseline	1
S0062	C0066	9	-16	0	0	9	-16	0	0	0	17	0	baseline	1
S0062	C0066	10	-15	0	0	10	-15	0	0	0	30	0	baseline	1
S0062	C0066	11	-14	0	0	11	-14	0	0	0	17	0	baseline	1
S0062	C0066	12	-13	0	0	12	-13	0	0	0	12	0	baseline	1
S0062	C0066	13	-12	0	0	13	-12	0	0	0	22	0	baseline	1
S0062	C0066	14	-11	0	0	14	-11	0	0	0	16	0	baseline	1
S0062	C0066	15	-10	0	0	15	-10	0	0	0	43	0	baseline	1
S0062	C0066	16	-9	0	0	16	-9	0	0	0	40	0	baseline	1
S0062	C0066	17	-8	0	0	17	-8	0	0	0	2	0	baseline	1
S0062	C0066	18	-7	0	0	18	-7	0	0	0	44	0	baseline	1
S0062	C0066	19	-6	0	0	19	-6	0	0	0	28	0	baseline	1
S0062	C0066	20	-5	0	0	20	-5	0	0	0	28	0	baseline	1
S0062	C0066	21	-4	0	0	21	-4	0	0	0	14	0	baseline	1
S0062	C0066	22	-3	0	0	22	-3	0	0	0	20	0	baseline	1
S0062	C0066	23	-2	0	0	23	-2	0	0	0	24	0	baseline	1
S0062	C0066	24	-1	0	0	24	-1	0	0	0	31	0	baseline	1
S0062	C0066	25	0	0	0	25	0	0	0	1	45	0	intervention	1
S0062	C0066	26	1	1	0	26	1	1	0	1	1	0	intervention	1
S0062	C0066	27	2	2	0	27	2	2	0	1	18	0	intervention	1
S0062	C0066	28	3	3	0	28	3	3	0	1	41	0	intervention	1
S0062	C0066	29	4	4	0	29	4	4	0	1	20	0	intervention	1
S0062	C0066	30	5	5	0	30	5	5	0	1	3	0	intervention	1
S0062	C0066	31	6	6	0	31	6	6	0	1	20	0	intervention	1
S0062	C0066	32	7	7	0	32	7	7	0	1	30	0	intervention	1
S0062	C0066	33	8	8	0	33	8	8	0	1	10	0	intervention	1
S0062	C0066	34	9	9	0	34	9	9	0	1	8	0	intervention	1
S0062	C0066	35	10	10	0	35	10	10	0	1	7	0	intervention	1
S0062	C0066	36	11	11	0	36	11	11	0	1	8	0	intervention	1
S0062	C0066	37	12	12	0	37	12	12	0	1	0	0	intervention	1
S0062	C0066	38	13	13	0	38	13	13	0	1	12	0	intervention	1
S0062	C0066	39	14	14	0	39	14	14	0	1	6	0	intervention	1
S0062	C0066	40	15	15	0	40	15	15	0	1	16	0	intervention	1
S0062	C0066	41	16	16	0	41	16	16	0	1	20	0	intervention	1
S0062	C0066	42	17	17	0	42	17	17	0	1	4	0	intervention	1
S0062	C0066	43	18	18	0	43	18	18	0	1	1	0	intervention	1
S0062	C0066	44	19	19	0	44	19	19	0	1	15	0	intervention	1
S0062	C0066	45	20	20	0	45	20	20	0	1	25	0	intervention	1
S0062	C0066	46	21	21	0	46	21	21	0	1	20	0	intervention	1
S0062	C0066	47	22	22	0	47	22	22	0	1	11	0	intervention	1
S0062	C0066	48	23	23	0	48	23	23	0	1	12	0	intervention	1
S0070	C0068	0	-2	0	0	0	-14	0	0	0	73.15	1	baseline	1
S0070	C0068	1	-1	0	0	7	-7	0	0	0	73.8	1	baseline	1
S0070	C0068	2	0	0	0	14	0	0	0	1	47.336	1	intervention	1
S0070	C0068	3	1	1	0	21	7	7	0	1	61.255	1	intervention	1
S0070	C0068	4	2	2	0	28	14	14	0	1	50.37	1	intervention	1
S0070	C0068	5	3	3	0	35	21	21	0	1	20	1	intervention	1
S0070	C0068	6	4	4	0	42	28	28	0	1	31.476	1	intervention	1
S0070	C0068	30	28	28	23	210	196	196	161	2	35.156	1	follow-up	1
S0070	C0069	0	-3	0	0	0	-21	0	0	0	76.579	1	baseline	1
S0070	C0069	1	-2	0	0	7	-14	0	0	0	67.912	1	baseline	1
S0070	C0069	2	-1	0	0	14	-7	0	0	0	79.639	1	baseline	1
S0070	C0069	3	0	0	0	21	0	0	0	1	58.74	1	intervention	1
S0070	C0069	4	1	1	0	28	7	7	0	1	68.134	1	intervention	1
S0070	C0069	5	2	2	0	35	14	14	0	1	74.613	1	intervention	1
S0070	C0069	6	3	3	0	42	21	21	0	1	52.554	1	intervention	1
S0070	C0069	7	4	4	0	49	28	28	0	1	38.066	1	intervention	1
S0070	C0069	31	28	28	23	217	196	196	161	2	44.038	1	follow-up	1
S0070	C0070	0	-4	0	0	0	-28	0	0	0	86.481	1	baseline	1
S0070	C0070	1	-3	0	0	7	-21	0	0	0	64.418	1	baseline	1
S0070	C0070	2	-2	0	0	14	-14	0	0	0	80.219	1	baseline	1
S0070	C0070	3	-1	0	0	21	-7	0	0	0	87.865	1	baseline	1
S0070	C0070	4	0	0	0	28	0	0	0	1	82.111	1	intervention	1
S0070	C0070	5	1	1	0	35	7	7	0	1	89.175	1	intervention	1
S0070	C0070	6	2	2	0	42	14	14	0	1	40.322	1	intervention	1
S0070	C0070	7	3	3	0	49	21	21	0	1	38.06	1	intervention	1
S0070	C0070	8	4	4	0	56	28	28	0	1	28.817	1	intervention	1
S0070	C0070	32	28	28	23	217	196	196	161	2	32.386	1	follow-up	1
S0071	C0071	0	-2	0	0	0	-14	0	0	0	91	1	baseline	1
S0071	C0071	1	-1	0	0	7	-7	0	0	0	83	1	baseline	1
S0071	C0071	2	0	0	0	14	0	0	0	1	55	1	intervention	1
S0071	C0071	3	1	1	0	21	7	7	0	1	43	1	intervention	1
S0071	C0071	4	2	2	0	28	14	14	0	1	53	1	intervention	1
S0071	C0071	5	3	3	0	35	21	21	0	1	23	1	intervention	1
S0071	C0071	29	27	27	23	203	189	189	161	2	48	1	follow-up	1
S0071	C0072	0	-2	0	0	0	-14	0	0	0	73	1	baseline	1
S0071	C0072	1	-1	0	0	7	-7	0	0	0	93	1	baseline	1
S0071	C0072	2	0	0	0	14	0	0	0	1	65	1	intervention	1
S0071	C0072	3	1	1	0	21	7	7	0	1	89	1	intervention	1
S0071	C0072	4	2	2	0	28	14	14	0	1	62	1	intervention	1
S0071	C0072	5	3	3	0	35	21	21	0	1	42	1	intervention	1
S0071	C0072	29	27	27	23	203	189	189	161	2	45	1	follow-up	1
S0071	C0073	0	-2	0	0	0	-14	0	0	0	76	1	baseline	1
S0071	C0073	1	-1	0	0	7	-7	0	0	0	85	1	baseline	1
S0071	C0073	2	0	0	0	14	0	0	0	1	66	1	intervention	1
S0071	C0073	3	1	1	0	21	7	7	0	1	57	1	intervention	1
S0071	C0073	4	2	2	0	28	14	14	0	1	49	1	intervention	1
S0071	C0073	5	3	3	0	35	21	21	0	1	19	1	intervention	1
S0071	C0073	29	27	27	23	203	189	189	161	2	20	1	follow-up	1
S0071	C0074	0	-3	0	0	0	-21	0	0	0	57	1	baseline	1
S0071	C0074	1	-2	0	0	7	-14	0	0	0	62	1	baseline	1
S0071	C0074	2	-1	0	0	14	-7	0	0	0	76	1	baseline	1
S0071	C0074	3	0	0	0	21	0	0	0	1	47	1	intervention	1
S0071	C0074	4	1	1	0	28	7	7	0	1	57	1	intervention	1
S0071	C0074	5	2	2	0	35	14	14	0	1	35	1	intervention	1
S0071	C0074	6	3	3	0	42	21	21	0	1	3	1	intervention	1
S0071	C0074	30	27	27	23	210	189	189	161	2	36	1	follow-up	1
S0071	C0075	0	-3	0	0	0	-21	0	0	0	84	1	baseline	1
S0071	C0075	1	-2	0	0	7	-14	0	0	0	68	1	baseline	1
S0071	C0075	2	-1	0	0	14	-7	0	0	0	86	1	baseline	1
S0071	C0075	3	0	0	0	21	0	0	0	1	11	1	intervention	1
S0071	C0075	4	1	1	0	28	7	7	0	1	51	1	intervention	1
S0071	C0075	5	2	2	0	35	14	14	0	1	88	1	intervention	1
S0071	C0075	6	3	3	0	42	21	21	0	1	32	1	intervention	1
S0071	C0075	30	27	27	23	210	189	189	161	2	24	1	follow-up	1
S0071	C0076	0	-4	0	0	0	-28	0	0	0	34	1	baseline	1
S0071	C0076	1	-3	0	0	7	-21	0	0	0	94	1	baseline	1
S0071	C0076	2	-2	0	0	14	-14	0	0	0	62	1	baseline	1
S0071	C0076	3	-1	0	0	21	-7	0	0	0	66	1	baseline	1
S0071	C0076	4	0	0	0	28	0	0	0	1	24	1	intervention	1
S0071	C0076	5	1	1	0	35	7	7	0	1	6	1	intervention	1
S0071	C0076	6	2	2	0	42	14	14	0	1	15	1	intervention	1
S0071	C0076	7	3	3	0	49	21	21	0	1	21	1	intervention	1
S0071	C0076	31	27	27	23	217	189	189	161	2	20	1	follow-up	1
S0071	C0077	0	-4	0	0	0	-28	0	0	0	84	1	baseline	1
S0071	C0077	1	-3	0	0	7	-21	0	0	0	56	1	baseline	1
S0071	C0077	2	-2	0	0	14	-14	0	0	0	70	1	baseline	1
S0071	C0077	3	-1	0	0	21	-7	0	0	0	63	1	baseline	1
S0071	C0077	4	0	0	0	28	0	0	0	1	68	1	intervention	1
S0071	C0077	5	1	1	0	35	7	7	0	1	11	1	intervention	1
S0071	C0077	6	2	2	0	42	14	14	0	1	11	1	intervention	1
S0071	C0077	7	3	3	0	49	21	21	0	1	41	1	intervention	1
S0071	C0077	31	27	27	23	217	189	189	161	2	33	1	follow-up	1
S0071	C0078	0	-4	0	0	0	-28	0	0	0	93	1	baseline	1
S0071	C0078	1	-3	0	0	7	-21	0	0	0	88	1	baseline	1
S0071	C0078	2	-2	0	0	14	-14	0	0	0	59	1	baseline	1
S0071	C0078	3	-1	0	0	21	-7	0	0	0	65	1	baseline	1
S0071	C0078	4	0	0	0	28	0	0	0	1	64	1	intervention	1
S0071	C0078	5	1	1	0	35	7	7	0	1	94	1	intervention	1
S0071	C0078	6	2	2	0	42	14	14	0	1	16	1	intervention	1
S0071	C0078	7	3	3	0	49	21	21	0	1	52	1	intervention	1
S0071	C0078	31	27	27	23	217	189	189	161	2	7	1	follow-up	1
S0072	C0079	0	-1	0	0					0	0	0	baseline	0
S0072	C0079	1	0	0	0					1	0	0	intervention	0
S0072	C0079	2	1	1	0					2	0	0	follow-up	0
S0072	C0080	0	-1	0	0					0	2.5	0	baseline	0
S0072	C0080	1	0	0	0					1	1.6	0	intervention	0
S0072	C0080	2	1	1	0					2	0.2	0	follow-up	0
S0072	C0081	0	-1	0	0					0	0.8	0	baseline	0
S0072	C0081	1	0	0	0					1	0.2	0	intervention	0
S0072	C0081	2	1	1	0					2	0.1	0	follow-up	0
S0072	C0082	0	-1	0	0					0	1.7	0	baseline	0
S0072	C0082	1	0	0	0					1	2.2	0	intervention	0
S0072	C0082	2	1	1	0					2	1.6	0	follow-up	0
S0072	C0083	0	-1	0	0					0	4.9	0	baseline	0
S0072	C0083	1	0	0	0					1	2.9	0	intervention	0
S0072	C0083	2	1	1	0					2	0.8	0	follow-up	0
S0072	C0084	0	-1	0	0					0	2.2	0	baseline	0
S0072	C0084	1	0	0	0					1	1.1	0	intervention	0
S0072	C0084	2	1	1	0					2	0	0	follow-up	0
S0072	C0085	0	-1	0	0					0	2.4	0	baseline	0
S0072	C0085	1	0	0	0					1	3.2	0	intervention	0
S0072	C0085	2	1	1	0					2	3	0	follow-up	0
S0072	C0086	0	-1	0	0					0	2.5	0	baseline	0
S0072	C0086	1	0	0	0					1	0.8	0	intervention	0
S0072	C0086	2	1	1	0					2	NA	0	follow-up	0
S0072	C0087	0	-1	0	0					0	1.7	0	baseline	0
S0072	C0087	1	0	0	0					1	0.5	0	intervention	0
S0072	C0087	2	1	1	0					2	0.2	0	follow-up	0
S0072	C0088	0	-1	0	0					0	0.1	0	baseline	0
S0072	C0088	1	0	0	0					1	0	0	intervention	0
S0072	C0088	2	1	1	0					2	0.2	0	follow-up	0
S0072	C0089	0	-1	0	0					0	0.8	0	baseline	0
S0072	C0089	1	0	0	0					1	0.7	0	intervention	0
S0072	C0089	2	1	1	0					2	0	0	follow-up	0
S0072	C0090	0	-1	0	0					0	0.8	0	baseline	0
S0072	C0090	1	0	0	0					1	0.6	0	intervention	0
S0072	C0090	2	1	1	0					2	NA	0	follow-up	0
S0075	C0091	0	-15	0	0	0	-21	0	0	0	7	0	baseline	1
S0075	C0091	1	-14	0	0	1	-20	0	0	0	6	0	baseline	1
S0075	C0091	2	-13	0	0	2	-19	0	0	0	NA	0	baseline	1
S0075	C0091	3	-12	0	0	3	-18	0	0	0	5	0	baseline	1
S0075	C0091	4	-11	0	0	4	-17	0	0	0	5	0	baseline	1
S0075	C0091	5	-10	0	0	7	-14	0	0	0	7	0	baseline	1
S0075	C0091	6	-9	0	0	8	-13	0	0	0	6	0	baseline	1
S0075	C0091	7	-8	0	0	9	-12	0	0	0	3	0	baseline	1
S0075	C0091	8	-7	0	0	10	-11	0	0	0	NA	0	baseline	1
S0075	C0091	9	-6	0	0	11	-10	0	0	0	NA	0	baseline	1
S0075	C0091	10	-5	0	0	14	-7	0	0	0	6	0	baseline	1
S0075	C0091	11	-4	0	0	15	-6	0	0	0	5	0	baseline	1
S0075	C0091	12	-3	0	0	16	-5	0	0	0	8	0	baseline	1
S0075	C0091	13	-2	0	0	17	-4	0	0	0	8	0	baseline	1
S0075	C0091	14	-1	0	0	18	-3	0	0	0	NA	0	baseline	1
S0075	C0091	15	0	0	0	21	0	0	0	1	1	0	intervention	1
S0075	C0091	16	1	1	0	22	1	1	0	1	1	0	intervention	1
S0075	C0091	17	2	2	0	23	2	2	0	1	7	0	intervention	1
S0075	C0091	18	3	3	0	24	3	3	0	1	6	0	intervention	1
S0075	C0091	19	4	4	0	25	4	4	0	1	5	0	intervention	1
S0075	C0091	20	5	5	0	28	7	7	0	1	6	0	intervention	1
S0075	C0091	21	6	6	0	29	8	8	0	1	2	0	intervention	1
S0075	C0091	22	7	7	0	30	9	9	0	1	5	0	intervention	1
S0075	C0091	23	8	8	0	31	10	10	0	1	5	0	intervention	1
S0075	C0091	24	9	9	0	32	11	11	0	1	7	0	intervention	1
S0075	C0091	25	10	10	0	35	14	14	0	1	0	0	intervention	1
S0075	C0091	26	11	11	0	36	15	15	0	1	2	0	intervention	1
S0075	C0091	27	12	12	0	37	16	16	0	1	0	0	intervention	1
S0075	C0091	28	13	13	0	38	17	17	0	1	9	0	intervention	1
S0075	C0091	29	14	14	0	39	18	18	0	1	2	0	intervention	1
S0075	C0091	30	15	15	0	42	21	21	0	1	0	0	intervention	1
S0075	C0091	31	16	16	0	43	22	22	0	1	0	0	intervention	1
S0075	C0091	32	17	17	0	44	23	23	0	1	1	0	intervention	1
S0075	C0091	33	18	18	0	45	24	24	0	1	0	0	intervention	1
S0075	C0091	34	19	19	0	46	25	25	0	1	0	0	intervention	1
S0075	C0091	35	20	20	0	49	28	28	0	2	0	0	follow-up	1
S0075	C0091	36	21	21	1	50	29	29	1	2	1	0	follow-up	1
S0075	C0091	37	22	22	2	51	30	30	2	2	0	0	follow-up	1
S0075	C0091	38	23	23	3	52	31	31	3	2	0	0	follow-up	1
S0075	C0091	39	24	24	4	53	32	32	4	2	10	0	follow-up	1
S0075	C0091	40	25	25	5	56	35	35	7	2	0	0	follow-up	1
S0075	C0091	41	26	26	6	57	36	36	8	2	0	0	follow-up	1
S0075	C0091	42	27	27	7	58	37	37	9	2	0	0	follow-up	1
S0075	C0091	43	28	28	8	59	38	38	10	2	0	0	follow-up	1
S0075	C0091	44	29	29	9	60	39	39	11	2	0	0	follow-up	1
S0084	C0092	0	-5	0	0	0	-7	0	0	0	23	0	baseline	1
S0084	C0092	1	-4	0	0	1	-6	0	0	0	16	0	baseline	1
S0084	C0092	2	-3	0	0	2	-5	0	0	0	17	0	baseline	1
S0084	C0092	3	-2	0	0	3	-4	0	0	0	10	0	baseline	1
S0084	C0092	4	-1	0	0	4	-3	0	0	0	15	0	baseline	1
S0084	C0092	5	0	0	0	7	0	0	0	1	10	0	intervention	1
S0084	C0092	6	1	1	0	8	1	1	0	1	3	0	intervention	1
S0084	C0092	7	2	2	0	9	2	2	0	1	10	0	intervention	1
S0084	C0092	8	3	3	0	10	3	3	0	1	6	0	intervention	1
S0084	C0092	9	4	4	0	11	4	4	0	1	7	0	intervention	1
S0084	C0092	10	5	5	0	14	7	7	0	1	2	0	intervention	1
S0084	C0092	11	6	6	0	15	8	8	0	1	NA	0	intervention	1
S0084	C0092	12	7	7	0	16	9	9	0	1	0	0	intervention	1
S0084	C0092	13	8	8	0	17	10	10	0	1	3	0	intervention	1
S0084	C0092	14	9	9	0	18	11	11	0	1	0	0	intervention	1
S0084	C0092	15	10	10	0	21	14	14	0	1	6	0	intervention	1
S0084	C0092	16	11	11	0	22	15	15	0	1	5	0	intervention	1
S0084	C0092	17	12	12	0	23	16	16	0	1	11	0	intervention	1
S0084	C0092	18	13	13	0	24	17	17	0	1	14	0	intervention	1
S0084	C0092	19	14	14	0	25	18	18	0	1	10	0	intervention	1
S0084	C0092	20	15	15	0	28	21	21	0	1	4	0	intervention	1
S0084	C0092	21	16	16	0	29	22	22	0	1	6	0	intervention	1
S0084	C0092	22	17	17	0	30	23	23	0	1	3	0	intervention	1
S0084	C0092	23	18	18	0	31	24	24	0	1	5	0	intervention	1
S0084	C0092	24	19	19	0	32	25	25	0	1	3	0	intervention	1
S0084	C0092	25	20	20	0	35	28	28	0	1	1	0	intervention	1
S0084	C0092	26	21	21	0	36	29	29	0	1	0	0	intervention	1
S0084	C0092	27	22	22	0	37	30	30	0	1	3	0	intervention	1
S0084	C0092	28	23	23	0	38	31	31	0	1	1	0	intervention	1
S0084	C0092	29	24	24	0	39	32	32	0	1	0	0	intervention	1
S0084	C0092	30	25	25	0	42	35	35	0	1	1	0	intervention	1
S0084	C0092	31	26	26	0	43	36	36	0	1	2	0	intervention	1
S0084	C0092	32	27	27	0	44	37	37	0	1	0	0	intervention	1
S0084	C0092	33	28	28	0	45	38	38	0	1	2	0	intervention	1
S0084	C0092	34	29	29	0	46	39	39	0	1	0	0	intervention	1
S0084	C0092	35	30	30	0	49	42	42	0	1	2	0	intervention	1
S0084	C0092	36	31	31	0	50	43	43	0	1	3	0	intervention	1
S0084	C0092	37	32	32	0	51	44	44	0	1	4	0	intervention	1
S0084	C0092	38	33	33	0	52	45	45	0	1	3	0	intervention	1
S0084	C0092	39	34	34	0	53	46	46	0	1	3	0	intervention	1
S0084	C0093	0	-5	0	0	0	-7	0	0	0	6	0	baseline	1
S0084	C0093	1	-4	0	0	1	-6	0	0	0	5	0	baseline	1
S0084	C0093	2	-3	0	0	2	-5	0	0	0	4	0	baseline	1
S0084	C0093	3	-2	0	0	3	-4	0	0	0	8	0	baseline	1
S0084	C0093	4	-1	0	0	4	-3	0	0	0	10	0	baseline	1
S0084	C0093	5	0	0	0	7	0	0	0	1	7	0	intervention	1
S0084	C0093	6	1	1	0	8	1	1	0	1	6	0	intervention	1
S0084	C0093	7	2	2	0	9	2	2	0	1	6	0	intervention	1
S0084	C0093	8	3	3	0	10	3	3	0	1	2	0	intervention	1
S0084	C0093	9	4	4	0	11	4	4	0	1	NA	0	intervention	1
S0084	C0093	10	5	5	0	14	7	7	0	1	3	0	intervention	1
S0084	C0093	11	6	6	0	15	8	8	0	1	1	0	intervention	1
S0084	C0093	12	7	7	0	16	9	9	0	1	2	0	intervention	1
S0084	C0093	13	8	8	0	17	10	10	0	1	3	0	intervention	1
S0084	C0093	14	9	9	0	18	11	11	0	1	0	0	intervention	1
S0084	C0093	15	10	10	0	21	14	14	0	1	4	0	intervention	1
S0084	C0093	16	11	11	0	22	15	15	0	1	4	0	intervention	1
S0084	C0093	17	12	12	0	23	16	16	0	1	6	0	intervention	1
S0084	C0093	18	13	13	0	24	17	17	0	1	5	0	intervention	1
S0084	C0093	19	14	14	0	25	18	18	0	1	4	0	intervention	1
S0084	C0093	20	15	15	0	28	21	21	0	1	2	0	intervention	1
S0084	C0093	21	16	16	0	29	22	22	0	1	3	0	intervention	1
S0084	C0093	22	17	17	0	30	23	23	0	1	2	0	intervention	1
S0084	C0093	23	18	18	0	31	24	24	0	1	NA	0	intervention	1
S0084	C0093	24	19	19	0	32	25	25	0	1	2	0	intervention	1
S0084	C0093	25	20	20	0	35	28	28	0	1	1	0	intervention	1
S0084	C0093	26	21	21	0	36	29	29	0	1	1	0	intervention	1
S0084	C0093	27	22	22	0	37	30	30	0	1	0	0	intervention	1
S0084	C0093	28	23	23	0	38	31	31	0	1	0	0	intervention	1
S0084	C0093	29	24	24	0	39	32	32	0	1	0	0	intervention	1
S0084	C0093	30	25	25	0	42	35	35	0	1	1	0	intervention	1
S0084	C0093	31	26	26	0	43	36	36	0	1	NA	0	intervention	1
S0084	C0093	32	27	27	0	44	37	37	0	1	2	0	intervention	1
S0084	C0093	33	28	28	0	45	38	38	0	1	2	0	intervention	1
S0084	C0093	34	29	29	0	46	39	39	0	1	0	0	intervention	1
S0084	C0093	35	30	30	0	49	42	42	0	1	3	0	intervention	1
S0084	C0093	36	31	31	0	50	43	43	0	1	4	0	intervention	1
S0084	C0093	37	32	32	0	51	44	44	0	1	5	0	intervention	1
S0084	C0093	38	33	33	0	52	45	45	0	1	7	0	intervention	1
S0084	C0093	39	34	34	0	53	46	46	0	1	3	0	intervention	1
S0096	C0100	0	-4	0	0	0	-7	0	0	0	32	0	baseline	1
S0096	C0100	1	-3	0	0	1	-6	0	0	0	82	0	baseline	1
S0096	C0100	2	-2	0	0	2	-5	0	0	0	67	0	baseline	1
S0096	C0100	3	-1	0	0	3	-4	0	0	0	92	0	baseline	1
S0096	C0100	4	0	0	0	7	0	0	0	1	21	0	intervention	1
S0096	C0100	5	1	1	0	8	1	1	0	1	66	0	intervention	1
S0096	C0100	6	2	2	0	9	2	2	0	1	66	0	intervention	1
S0096	C0100	7	3	3	0	10	3	3	0	1	100	0	intervention	1
S0096	C0100	8	4	4	0	14	7	7	0	1	96	0	intervention	1
S0096	C0100	9	5	5	0	15	8	8	0	1	100	0	intervention	1
S0096	C0100	10	6	6	0	16	9	9	0	1	NA	0	intervention	1
S0096	C0100	11	7	7	0	17	10	10	0	1	13	0	intervention	1
S0096	C0100	12	8	8	0	21	14	14	0	1	42	0	intervention	1
S0096	C0100	13	9	9	0	22	15	15	0	1	48	0	intervention	1
S0096	C0100	14	10	10	0	23	16	16	0	1	68	0	intervention	1
S0096	C0101	0	-16	0	0	0	-28	0	0	0	NA	0	baseline	1
S0096	C0101	1	-15	0	0	1	-27	0	0	0	26	0	baseline	1
S0096	C0101	2	-14	0	0	2	-26	0	0	0	57	0	baseline	1
S0096	C0101	3	-13	0	0	3	-25	0	0	0	27	0	baseline	1
S0096	C0101	4	-12	0	0	7	-21	0	0	0	40	0	baseline	1
S0096	C0101	5	-11	0	0	8	-20	0	0	0	24	0	baseline	1
S0096	C0101	6	-10	0	0	9	-19	0	0	0	NA	0	baseline	1
S0096	C0101	7	-9	0	0	10	-18	0	0	0	31	0	baseline	1
S0096	C0101	8	-8	0	0	14	-14	0	0	0	NA	0	baseline	1
S0096	C0101	9	-7	0	0	15	-13	0	0	0	NA	0	baseline	1
S0096	C0101	10	-6	0	0	16	-12	0	0	0	88	0	baseline	1
S0096	C0101	11	-5	0	0	17	-11	0	0	0	49	0	baseline	1
S0096	C0101	12	-4	0	0	21	-7	0	0	0	NA	0	baseline	1
S0096	C0101	13	-3	0	0	22	-6	0	0	0	39	0	baseline	1
S0096	C0101	14	-2	0	0	23	-5	0	0	0	16	0	baseline	1
S0096	C0101	15	-1	0	0	24	-4	0	0	0	56	0	baseline	1
S0096	C0101	16	0	0	0	28	0	0	0	1	NA	0	intervention	1
S0096	C0101	17	1	1	0	29	1	1	0	1	38	0	intervention	1
S0096	C0101	18	2	2	0	30	2	2	0	1	NA	0	intervention	1
S0096	C0101	19	3	3	0	31	3	3	0	1	NA	0	intervention	1
S0096	C0101	20	4	4	0	35	7	7	0	1	18	0	intervention	1
S0096	C0101	21	5	5	0	36	8	8	0	1	NA	0	intervention	1
S0096	C0101	22	6	6	0	37	9	9	0	1	16	0	intervention	1
S0096	C0101	23	7	7	0	38	10	10	0	1	3	0	intervention	1
S0096	C0101	24	8	8	0	42	14	14	0	1	33	0	intervention	1
S0096	C0101	25	9	9	0	43	15	15	0	1	NA	0	intervention	1
S0096	C0101	26	10	10	0	44	16	16	0	1	6	0	intervention	1
S0096	C0102	0	-21	0	0	0	-36	0	0	0	68	0	baseline	1
S0096	C0102	1	-20	0	0	1	-35	0	0	0	97	0	baseline	1
S0096	C0102	2	-19	0	0	2	-34	0	0	0	60	0	baseline	1
S0096	C0102	3	-18	0	0	3	-33	0	0	0	93	0	baseline	1
S0096	C0102	4	-17	0	0	7	-29	0	0	0	86	0	baseline	1
S0096	C0102	5	-16	0	0	8	-28	0	0	0	74	0	baseline	1
S0096	C0102	6	-15	0	0	9	-27	0	0	0	NA	0	baseline	1
S0096	C0102	7	-14	0	0	10	-26	0	0	0	NA	0	baseline	1
S0096	C0102	8	-13	0	0	14	-22	0	0	0	18	0	baseline	1
S0096	C0102	9	-12	0	0	15	-21	0	0	0	46	0	baseline	1
S0096	C0102	10	-11	0	0	16	-20	0	0	0	98	0	baseline	1
S0096	C0102	11	-10	0	0	17	-19	0	0	0	18	0	baseline	1
S0096	C0102	12	-9	0	0	21	-15	0	0	0	0	0	baseline	1
S0096	C0102	13	-8	0	0	22	-14	0	0	0	37	0	baseline	1
S0096	C0102	14	-7	0	0	23	-13	0	0	0	39	0	baseline	1
S0096	C0102	15	-6	0	0	24	-12	0	0	0	59	0	baseline	1
S0096	C0102	16	-5	0	0	28	-8	0	0	0	32	0	baseline	1
S0096	C0102	17	-4	0	0	29	-7	0	0	0	99	0	baseline	1
S0096	C0102	18	-3	0	0	30	-6	0	0	0	54	0	baseline	1
S0096	C0102	19	-2	0	0	31	-5	0	0	0	81	0	baseline	1
S0096	C0102	20	-1	0	0	35	-1	0	0	0	69	0	baseline	1
S0096	C0102	21	0	0	0	36	0	0	0	1	10	0	intervention	1
S0096	C0102	22	1	1	0	37	1	1	0	1	NA	0	intervention	1
S0096	C0102	23	2	2	0	38	2	2	0	1	90	0	intervention	1
S0096	C0102	24	3	3	0	42	6	6	0	1	98	0	intervention	1
S0096	C0102	25	4	4	0	43	7	7	0	1	79	0	intervention	1
S0096	C0102	26	5	5	0	44	8	8	0	1	NA	0	intervention	1
S0096	C0102	27	6	6	0	45	9	9	0	1	37	0	intervention	1
S0096	C0102	28	7	7	0	49	13	13	0	1	99	0	intervention	1
S0096	C0102	29	8	8	0	50	14	14	0	1	98	0	intervention	1
S0096	C0103	0	-4	0	0	0	-7	0	0	0	47	0	baseline	1
S0096	C0103	1	-3	0	0	1	-6	0	0	0	100	0	baseline	1
S0096	C0103	2	-2	0	0	2	-5	0	0	0	86	0	baseline	1
S0096	C0103	3	-1	0	0	3	-4	0	0	0	92	0	baseline	1
S0096	C0103	4	0	0	0	7	0	0	0	1	33	0	intervention	1
S0096	C0103	5	1	1	0	8	1	1	0	1	0	0	intervention	1
S0096	C0103	6	2	2	0	9	2	2	0	1	47	0	intervention	1
S0096	C0103	7	3	3	0	10	3	3	0	1	13	0	intervention	1
S0096	C0103	8	4	4	0	14	7	7	0	1	23	0	intervention	1
S0096	C0103	9	5	5	0	15	8	8	0	1	25	0	intervention	1
S0096	C0103	10	6	6	0	16	9	9	0	1	23	0	intervention	1
S0096	C0103	11	7	7	0	17	10	10	0	1	3	0	intervention	1
S0096	C0103	12	8	8	0	21	14	14	0	1	7	0	intervention	1
S0096	C0103	13	9	9	0	22	15	15	0	1	21	0	intervention	1
S0096	C0103	14	10	10	0	23	16	16	0	1	34	0	intervention	1
S0096	C0103	15	11	11	0	24	17	17	0	1	31	0	intervention	1
S0096	C0103	16	12	12	0	28	21	21	0	1	54	0	intervention	1
S0096	C0103	17	13	13	0	29	22	22	0	1	23	0	intervention	1
S0096	C0103	18	14	14	0	30	23	23	0	1	2	0	intervention	1
S0096	C0103	19	15	15	0	31	24	24	0	1	9	0	intervention	1
S0096	C0104	0	-10	0	0	0	-16	0	0	0	28	0	baseline	1
S0096	C0104	1	-9	0	0	1	-15	0	0	0	60	0	baseline	1
S0096	C0104	2	-8	0	0	2	-14	0	0	0	77	0	baseline	1
S0096	C0104	3	-7	0	0	3	-13	0	0	0	43	0	baseline	1
S0096	C0104	4	-6	0	0	7	-9	0	0	0	30	0	baseline	1
S0096	C0104	5	-5	0	0	8	-8	0	0	0	39	0	baseline	1
S0096	C0104	6	-4	0	0	9	-7	0	0	0	47	0	baseline	1
S0096	C0104	7	-3	0	0	10	-6	0	0	0	67	0	baseline	1
S0096	C0104	8	-2	0	0	14	-2	0	0	0	55	0	baseline	1
S0096	C0104	9	-1	0	0	15	-1	0	0	0	96	0	baseline	1
S0096	C0104	10	0	0	0	16	0	0	0	1	55	0	intervention	1
S0096	C0104	11	1	1	0	17	1	1	0	1	28	0	intervention	1
S0096	C0104	12	2	2	0	21	5	5	0	1	30	0	intervention	1
S0096	C0104	13	3	3	0	22	6	6	0	1	21	0	intervention	1
S0096	C0104	14	4	4	0	23	7	7	0	1	33	0	intervention	1
S0096	C0105	0	-16	0	0	0	-28	0	0	0	11	0	baseline	1
S0096	C0105	1	-15	0	0	1	-27	0	0	0	NA	0	baseline	1
S0096	C0105	2	-14	0	0	2	-26	0	0	0	43	0	baseline	1
S0096	C0105	3	-13	0	0	3	-25	0	0	0	NA	0	baseline	1
S0096	C0105	4	-12	0	0	7	-21	0	0	0	NA	0	baseline	1
S0096	C0105	5	-11	0	0	8	-20	0	0	0	NA	0	baseline	1
S0096	C0105	6	-10	0	0	9	-19	0	0	0	3	0	baseline	1
S0096	C0105	7	-9	0	0	10	-18	0	0	0	NA	0	baseline	1
S0096	C0105	8	-8	0	0	14	-14	0	0	0	NA	0	baseline	1
S0096	C0105	9	-7	0	0	15	-13	0	0	0	3	0	baseline	1
S0096	C0105	10	-6	0	0	16	-12	0	0	0	55	0	baseline	1
S0096	C0105	11	-5	0	0	17	-11	0	0	0	8	0	baseline	1
[truncated: 7,255 more rows]
